# Supplementary material for: Prognostic role of METTL1 in glioma
Source: Cancer Cell Int. 2021 Nov 27;21:633. doi: 10.1186/s12935-021-02346-4 (PMC8627054; doi:10.1186/s12935-021-02346-4)
Supplement: Supplementary file 2 — Additional file 2. DNA sequencing results from all the samples. [file 12935_2021_2346_MOESM2_ESM.txt]

Id	METTL1	Type	CancerType
TCGA-OR-A5JP-01A	4.1043089674286515	Tumor	ACC
TCGA-OR-A5JG-01A	3.703978632121025	Tumor	ACC
TCGA-OR-A5LG-01A	3.361455958566975	Tumor	ACC
TCGA-OR-A5JR-01A	3.5586432864232305	Tumor	ACC
TCGA-OR-A5KU-01A	3.64470857866064	Tumor	ACC
TCGA-OR-A5LS-01A	3.6621224091601476	Tumor	ACC
TCGA-OR-A5L9-01A	2.552146054344478	Tumor	ACC
TCGA-OR-A5JQ-01A	4.204569230281642	Tumor	ACC
TCGA-OR-A5K4-01A	3.376654177113386	Tumor	ACC
TCGA-OR-A5JL-01A	3.419966348157055	Tumor	ACC
TCGA-OR-A5LC-01A	4.087853626719573	Tumor	ACC
TCGA-OR-A5K2-01A	3.3256680808890358	Tumor	ACC
TCGA-P6-A5OG-01A	3.5943817219612746	Tumor	ACC
TCGA-OR-A5JW-01A	3.2998672337848483	Tumor	ACC
TCGA-OR-A5KO-01A	2.545696949779846	Tumor	ACC
TCGA-OR-A5J8-01A	3.632158937450076	Tumor	ACC
TCGA-PA-A5YG-01A	3.216351141545287	Tumor	ACC
TCGA-OR-A5KV-01A	3.631664788332977	Tumor	ACC
TCGA-OR-A5L4-01A	3.4354725123224337	Tumor	ACC
TCGA-OR-A5KX-01A	3.397665156217761	Tumor	ACC
TCGA-OR-A5L8-01A	3.6227410814957612	Tumor	ACC
TCGA-OR-A5JO-01A	2.756429491395169	Tumor	ACC
TCGA-OR-A5JA-01A	3.6924306461579812	Tumor	ACC
TCGA-OR-A5LO-01A	2.6374658407993836	Tumor	ACC
TCGA-OR-A5JM-01A	5.226216955924125	Tumor	ACC
TCGA-OR-A5JV-01A	2.995377832484623	Tumor	ACC
TCGA-OR-A5JB-01A	3.0454393793389922	Tumor	ACC
TCGA-OR-A5LA-01A	3.561165728946488	Tumor	ACC
TCGA-OR-A5JE-01A	3.632770356900921	Tumor	ACC
TCGA-OR-A5JZ-01A	3.2570474884656777	Tumor	ACC
TCGA-OR-A5KT-01A	4.592942749326919	Tumor	ACC
TCGA-OR-A5KZ-01A	4.107942962164973	Tumor	ACC
TCGA-OR-A5LJ-01A	3.7278854571335276	Tumor	ACC
TCGA-OR-A5LB-01A	3.312974733261241	Tumor	ACC
TCGA-OR-A5LT-01A	2.836822024206313	Tumor	ACC
TCGA-OR-A5LD-01A	3.3774104467117434	Tumor	ACC
TCGA-OR-A5J2-01A	3.483435813562739	Tumor	ACC
TCGA-PK-A5HB-01A	3.2589487534081623	Tumor	ACC
TCGA-OR-A5JS-01A	3.9176083756227515	Tumor	ACC
TCGA-OR-A5K6-01A	3.3927018150358355	Tumor	ACC
TCGA-OR-A5JY-01A	3.406325034422127	Tumor	ACC
TCGA-OR-A5JT-01A	3.304101531015472	Tumor	ACC
TCGA-PK-A5H8-01A	2.9958802770798845	Tumor	ACC
TCGA-OR-A5JX-01A	3.3898893571281254	Tumor	ACC
TCGA-OR-A5LK-01A	2.815017620858916	Tumor	ACC
TCGA-P6-A5OF-01A	3.1832092535418117	Tumor	ACC
TCGA-OR-A5JI-01A	2.957300697026963	Tumor	ACC
TCGA-OR-A5K5-01A	4.123072232229514	Tumor	ACC
TCGA-OR-A5JC-01A	3.3183420462438926	Tumor	ACC
TCGA-OR-A5KW-01A	3.6414585188294315	Tumor	ACC
TCGA-OR-A5JJ-01A	3.7794420756611506	Tumor	ACC
TCGA-OR-A5JD-01A	3.059488603058948	Tumor	ACC
TCGA-OR-A5LM-01A	3.6078670752218507	Tumor	ACC
TCGA-PK-A5HA-01A	3.546503187476531	Tumor	ACC
TCGA-OR-A5JF-01A	3.7836866817813464	Tumor	ACC
TCGA-OR-A5LH-01A	3.651388682111909	Tumor	ACC
TCGA-OR-A5K1-01A	3.8757421236997307	Tumor	ACC
TCGA-OR-A5LN-01A	2.6782365886910817	Tumor	ACC
TCGA-OR-A5LE-01A	3.450664425136334	Tumor	ACC
TCGA-OR-A5L3-01A	3.0930836921509637	Tumor	ACC
TCGA-OU-A5PI-01A	3.6486421422841677	Tumor	ACC
TCGA-OR-A5K8-01A	3.251060459465129	Tumor	ACC
TCGA-OR-A5K0-01A	2.955095268241969	Tumor	ACC
TCGA-OR-A5KY-01A	3.674822911160732	Tumor	ACC
TCGA-OR-A5J9-01A	3.6033314950814024	Tumor	ACC
TCGA-OR-A5J1-01A	3.3341112257809495	Tumor	ACC
TCGA-OR-A5J5-01A	2.718652330379015	Tumor	ACC
TCGA-OR-A5L6-01A	3.169112383601146	Tumor	ACC
TCGA-OR-A5LP-01A	3.79366993443388	Tumor	ACC
TCGA-OR-A5K9-01A	5.623082683180191	Tumor	ACC
TCGA-OR-A5J7-01A	3.182238680327434	Tumor	ACC
TCGA-PK-A5H9-01A	2.266978552620143	Tumor	ACC
TCGA-OR-A5LR-01A	3.331196144225372	Tumor	ACC
TCGA-OR-A5JK-01A	3.480629247826136	Tumor	ACC
TCGA-OR-A5J6-01A	2.5659690703586704	Tumor	ACC
TCGA-OR-A5LL-01A	2.8514978987780646	Tumor	ACC
TCGA-OR-A5K3-01A	2.92630587650169	Tumor	ACC
TCGA-OR-A5J3-01A	3.771521283056783	Tumor	ACC
TCGA-OR-A5L5-01A	3.7571401168784484	Tumor	ACC
TCGA-FD-A3SS-01A	2.698203089432287	Tumor	BLCA
TCGA-FD-A43S-01A	3.3351381923722867	Tumor	BLCA
TCGA-UY-A78K-01A	3.0769650262786015	Tumor	BLCA
TCGA-DK-A2HX-01A	2.389735642306969	Tumor	BLCA
TCGA-DK-A1A3-01A	3.2685290135368916	Tumor	BLCA
TCGA-GC-A6I3-01A	4.1413936834884435	Tumor	BLCA
TCGA-XF-AAMJ-01A	2.977364926564223	Tumor	BLCA
TCGA-GC-A6I1-01A	3.6725668666719677	Tumor	BLCA
TCGA-ZF-A9RL-01A	3.2491850776808273	Tumor	BLCA
TCGA-DK-A3IL-01A	3.450978609988728	Tumor	BLCA
TCGA-E7-A6MF-01A	2.663718276132328	Tumor	BLCA
TCGA-BT-A20R-01A	3.0775076388402143	Tumor	BLCA
TCGA-H4-A2HQ-01A	3.4338137939604896	Tumor	BLCA
TCGA-GV-A3QH-01A	3.3897759532518847	Tumor	BLCA
TCGA-4Z-AA82-01A	3.3477735043643384	Tumor	BLCA
TCGA-E7-A4XJ-01A	3.50209913274909	Tumor	BLCA
TCGA-XF-A8HE-01A	3.0874972847080384	Tumor	BLCA
TCGA-XF-A9T0-01A	3.003302078145579	Tumor	BLCA
TCGA-FD-A5BT-01A	3.822499807199077	Tumor	BLCA
TCGA-FD-A3SN-01A	4.2776163162460366	Tumor	BLCA
TCGA-G2-AA3C-01A	4.307196641215916	Tumor	BLCA
TCGA-HQ-A2OE-01A	4.003126087459111	Tumor	BLCA
TCGA-BL-A3JM-01A	3.171619937309178	Tumor	BLCA
TCGA-XF-AAN3-01A	2.6947310138529597	Tumor	BLCA
TCGA-FD-A3SR-01A	2.8257540673903034	Tumor	BLCA
TCGA-4Z-AA89-01A	3.227126368280708	Tumor	BLCA
TCGA-G2-A2EO-01A	3.93692983512193	Tumor	BLCA
TCGA-ZF-AA5H-01A	3.148781930909086	Tumor	BLCA
TCGA-BT-A20V-01A	4.134724339570542	Tumor	BLCA
TCGA-GC-A3WC-01A	2.9889716481891413	Tumor	BLCA
TCGA-GV-A3JV-01A	3.43637393460214	Tumor	BLCA
TCGA-YF-AA3M-01A	4.10160565297473	Tumor	BLCA
TCGA-FD-A3B5-01A	3.291125558578049	Tumor	BLCA
TCGA-BT-A20Q-11A	1.7221678021596536	Normal	BLCA
TCGA-CF-A47V-01A	2.9319439290880673	Tumor	BLCA
TCGA-GU-A42P-01A	3.3032446446074664	Tumor	BLCA
TCGA-BT-A20T-01A	3.0405248155988778	Tumor	BLCA
TCGA-GC-A3BM-11A	2.264401419210489	Normal	BLCA
TCGA-XF-AAN0-01A	2.374271157881593	Tumor	BLCA
TCGA-E7-A7DV-01A	3.887055893008502	Tumor	BLCA
TCGA-GV-A40E-01A	4.252278281850198	Tumor	BLCA
TCGA-FJ-A3Z9-01A	2.9545200445430364	Tumor	BLCA
TCGA-XF-A9ST-01A	4.67710802564523	Tumor	BLCA
TCGA-FJ-A3ZF-01A	3.24395823689568	Tumor	BLCA
TCGA-K4-A3WV-11A	2.963676344534196	Normal	BLCA
TCGA-YC-A89H-01A	3.095763835534823	Tumor	BLCA
TCGA-CF-A9FM-01A	2.8294636650672444	Tumor	BLCA
TCGA-DK-A1AD-01A	3.6467241690458634	Tumor	BLCA
TCGA-G2-A2EK-01A	3.189719125920629	Tumor	BLCA
TCGA-E5-A2PC-01A	3.368996940403583	Tumor	BLCA
TCGA-C4-A0F1-01A	3.1987878932217124	Tumor	BLCA
TCGA-FD-A43N-01A	2.631947183099244	Tumor	BLCA
TCGA-BL-A13J-01A	1.8068254406434219	Tumor	BLCA
TCGA-FD-A3SO-01A	2.921213220358682	Tumor	BLCA
TCGA-XF-A8HD-01A	2.8914032758463684	Tumor	BLCA
TCGA-BT-A20X-01A	3.0796179577816	Tumor	BLCA
TCGA-ZF-AA52-01A	3.243871017458815	Tumor	BLCA
TCGA-DK-AA76-01A	3.110217118219663	Tumor	BLCA
TCGA-GV-A3JW-01A	2.6707967117443108	Tumor	BLCA
TCGA-FD-A3N6-01A	3.1256071537391223	Tumor	BLCA
TCGA-BT-A2LA-11A	2.8786422872512416	Normal	BLCA
TCGA-CU-A5W6-01A	2.772350096547162	Tumor	BLCA
TCGA-DK-A2I4-01A	2.911605814854786	Tumor	BLCA
TCGA-DK-AA6M-01A	3.758865479148626	Tumor	BLCA
TCGA-4Z-AA7Y-01A	2.636865619579063	Tumor	BLCA
TCGA-DK-A3WY-01A	2.940896730314122	Tumor	BLCA
TCGA-E7-A3X6-01A	3.642096341475342	Tumor	BLCA
TCGA-K4-A3WV-01A	3.3751613312954807	Tumor	BLCA
TCGA-DK-A3IQ-01A	2.7949393461323173	Tumor	BLCA
TCGA-ZF-AA56-01A	3.2154729342242505	Tumor	BLCA
TCGA-CU-A3QU-01A	3.318387458601829	Tumor	BLCA
TCGA-FD-A6TI-01A	2.7743789430807917	Tumor	BLCA
TCGA-XF-A9T3-01A	3.023631287198933	Tumor	BLCA
TCGA-FD-A3B3-01A	3.484492651514934	Tumor	BLCA
TCGA-BT-A20U-11A	2.360121095053902	Normal	BLCA
TCGA-YF-AA3L-01A	3.878868698366811	Tumor	BLCA
TCGA-K4-A54R-11A	2.910472592803236	Normal	BLCA
TCGA-SY-A9G0-01A	2.748033063889346	Tumor	BLCA
TCGA-ZF-A9R2-01A	3.7479356939567996	Tumor	BLCA
TCGA-GU-AATQ-01A	4.295210050336524	Tumor	BLCA
TCGA-FD-A5C1-01A	3.541698231873049	Tumor	BLCA
TCGA-DK-A2I1-01A	3.693284060633598	Tumor	BLCA
TCGA-CF-A5U8-01A	3.678922918675948	Tumor	BLCA
TCGA-UY-A9PB-01A	3.533275374962394	Tumor	BLCA
TCGA-DK-A3X1-01A	3.501354406776465	Tumor	BLCA
TCGA-DK-A1AC-01A	3.663022332405201	Tumor	BLCA
TCGA-FD-A62N-01A	3.7215659388109046	Tumor	BLCA
TCGA-DK-AA75-01A	4.301637214097601	Tumor	BLCA
TCGA-XF-A9SL-01A	2.7912280749217806	Tumor	BLCA
TCGA-XF-A9T4-01A	2.87164500999592	Tumor	BLCA
TCGA-XF-AAN2-01A	2.740185508568289	Tumor	BLCA
TCGA-BT-A2LD-01A	3.123741154156742	Tumor	BLCA
TCGA-BT-A20N-11A	2.0153419702231736	Normal	BLCA
TCGA-ZF-A9R1-01A	4.3323036020181345	Tumor	BLCA
TCGA-ZF-A9R9-01A	3.4160648895988066	Tumor	BLCA
TCGA-DK-A6AV-01A	3.730158573073753	Tumor	BLCA
TCGA-XF-AAMY-01A	4.382575285149228	Tumor	BLCA
TCGA-GU-A763-01A	3.829055093615964	Tumor	BLCA
TCGA-FD-A3B7-01A	3.248273594052005	Tumor	BLCA
TCGA-FD-A3NA-01A	3.5502498150527364	Tumor	BLCA
TCGA-CF-A47T-01A	3.4802204620142985	Tumor	BLCA
TCGA-CU-A0YN-11A	1.6260476117126497	Normal	BLCA
TCGA-BT-A0S7-01A	3.14772553335387	Tumor	BLCA
TCGA-GC-A3BM-01A	3.5925609055506156	Tumor	BLCA
TCGA-GD-A3OP-01A	2.7432051895283465	Tumor	BLCA
TCGA-SY-A9G5-01A	2.868723029984816	Tumor	BLCA
TCGA-KQ-A41S-01A	2.3273884701270338	Tumor	BLCA
TCGA-4Z-AA7M-01A	3.920371010058522	Tumor	BLCA
TCGA-FD-A3SJ-01A	3.820491904149992	Tumor	BLCA
TCGA-E7-A677-01A	3.052757764817543	Tumor	BLCA
TCGA-UY-A8OD-01A	3.050236377390831	Tumor	BLCA
TCGA-DK-AA6L-01A	3.659007497997334	Tumor	BLCA
TCGA-GD-A2C5-01A	3.162495741256415	Tumor	BLCA
TCGA-K4-A4AC-01A	3.407763767853541	Tumor	BLCA
TCGA-FD-A62O-01A	2.937035720852237	Tumor	BLCA
TCGA-BT-A2LB-01A	3.369003252495966	Tumor	BLCA
TCGA-FD-A3N5-01A	2.7981967402973353	Tumor	BLCA
TCGA-G2-A3VY-01A	3.4114220124936865	Tumor	BLCA
TCGA-DK-A1AA-01A	3.4563823942709813	Tumor	BLCA
TCGA-XF-A9SY-01A	3.8756172360941687	Tumor	BLCA
TCGA-DK-AA6Q-01A	3.672161485435769	Tumor	BLCA
TCGA-G2-A2EL-01A	3.16740341292866	Tumor	BLCA
TCGA-E7-A6ME-01A	3.3633825024423825	Tumor	BLCA
TCGA-HQ-A2OF-01A	3.3113967364270707	Tumor	BLCA
TCGA-FD-A6TF-01A	3.53535925001785	Tumor	BLCA
TCGA-FD-A3SP-01A	3.2395905319020537	Tumor	BLCA
TCGA-BT-A20P-01A	4.082510660430105	Tumor	BLCA
TCGA-GV-A40G-01A	3.417390275945692	Tumor	BLCA
TCGA-CF-A47S-01A	3.0074179713215394	Tumor	BLCA
TCGA-XF-A9T2-01A	3.159052785282661	Tumor	BLCA
TCGA-CF-A9FH-01A	3.241529819513358	Tumor	BLCA
TCGA-ZF-AA4X-01A	2.843420717535789	Tumor	BLCA
TCGA-XF-AAMQ-01A	2.6164874925951676	Tumor	BLCA
TCGA-CF-A3MH-01A	3.908837879729326	Tumor	BLCA
TCGA-DK-AA6W-01A	3.810822550768762	Tumor	BLCA
TCGA-KQ-A41O-01A	4.026153697467466	Tumor	BLCA
TCGA-FJ-A3Z7-01A	3.264139425731178	Tumor	BLCA
TCGA-S5-AA26-01A	3.549383907092148	Tumor	BLCA
TCGA-FD-A3B4-01A	3.079315545339387	Tumor	BLCA
TCGA-GC-A3OO-01A	3.0794997780098763	Tumor	BLCA
TCGA-XF-A9SP-01A	3.002753787310286	Tumor	BLCA
TCGA-FD-A3SL-01A	2.730478607972818	Tumor	BLCA
TCGA-FD-A6TB-01A	3.5765231037156267	Tumor	BLCA
TCGA-FD-A6TA-01A	3.057407285908404	Tumor	BLCA
TCGA-XF-A8HB-01A	3.108685484200078	Tumor	BLCA
TCGA-UY-A8OB-01A	3.685380767478197	Tumor	BLCA
TCGA-GU-A767-01A	3.1184996511199894	Tumor	BLCA
TCGA-FD-A43U-01A	3.5913328347067486	Tumor	BLCA
TCGA-DK-AA6T-01A	3.74840045100305	Tumor	BLCA
TCGA-5N-A9KI-01A	3.2666502764318808	Tumor	BLCA
TCGA-XF-A8HF-01A	3.5490387219838224	Tumor	BLCA
TCGA-UY-A78L-01A	3.3800427004269897	Tumor	BLCA
TCGA-FD-A5C0-01A	2.94571167730328	Tumor	BLCA
TCGA-UY-A9PE-01A	3.971435315400144	Tumor	BLCA
TCGA-K4-A6FZ-01A	3.3224280107600146	Tumor	BLCA
TCGA-DK-A3IK-01A	3.655105139841443	Tumor	BLCA
TCGA-LC-A66R-01A	2.849670144857316	Tumor	BLCA
TCGA-GU-A762-01A	3.9621044757180686	Tumor	BLCA
TCGA-BT-A2LB-11A	2.7267630841416692	Normal	BLCA
TCGA-4Z-AA7O-01A	3.337077532968294	Tumor	BLCA
TCGA-DK-A6B5-01A	3.3951096629151802	Tumor	BLCA
TCGA-C4-A0F0-01A	2.9537595712384888	Tumor	BLCA
TCGA-UY-A78N-01A	3.090027527780016	Tumor	BLCA
TCGA-G2-AA3F-01A	2.958948172094898	Tumor	BLCA
TCGA-ZF-AA53-01A	3.6918787164294016	Tumor	BLCA
TCGA-LT-A8JT-01A	3.1773272585497456	Tumor	BLCA
TCGA-XF-A8HI-01A	3.2700385127885427	Tumor	BLCA
TCGA-FJ-A3ZE-01A	3.2310536303525037	Tumor	BLCA
TCGA-FD-A3SM-01A	2.955638500114682	Tumor	BLCA
TCGA-DK-AA6X-01A	3.5300755267519013	Tumor	BLCA
TCGA-XF-A9SJ-01A	3.1879504911268177	Tumor	BLCA
TCGA-CF-A7I0-01A	2.3095812959301765	Tumor	BLCA
TCGA-GD-A3OQ-01A	2.8546331428473772	Tumor	BLCA
TCGA-CU-A0YO-01A	2.9592803846212505	Tumor	BLCA
TCGA-DK-AA71-01A	3.9179513368396055	Tumor	BLCA
TCGA-CF-A9FL-01A	2.8159033713488304	Tumor	BLCA
TCGA-ZF-AA5N-01A	3.4491810852742386	Tumor	BLCA
TCGA-UY-A9PF-01A	2.7907139209823737	Tumor	BLCA
TCGA-UY-A78P-01A	3.5500520517862535	Tumor	BLCA
TCGA-CF-A1HR-01A	3.21059289293508	Tumor	BLCA
TCGA-DK-A3IN-01A	3.5860061268030665	Tumor	BLCA
TCGA-UY-A9PH-01A	3.1140550455813325	Tumor	BLCA
TCGA-GD-A76B-01A	3.0309023621130358	Tumor	BLCA
TCGA-ZF-AA58-01A	3.140713072918553	Tumor	BLCA
TCGA-ZF-AA4V-01A	3.9583360615572785	Tumor	BLCA
TCGA-DK-AA6R-01A	3.032445396881743	Tumor	BLCA
TCGA-FT-A61P-01A	2.5248363675840575	Tumor	BLCA
TCGA-2F-A9KQ-01A	2.8704945483759468	Tumor	BLCA
TCGA-K4-A54R-01A	3.1385092096017337	Tumor	BLCA
TCGA-FD-A62S-01A	3.5293748083885403	Tumor	BLCA
TCGA-ZF-A9R3-01A	3.0783426105834786	Tumor	BLCA
TCGA-BT-A42F-01A	3.3644848805955987	Tumor	BLCA
TCGA-K4-A83P-01A	2.793180828034017	Tumor	BLCA
TCGA-K4-A5RJ-01A	2.8433317209708227	Tumor	BLCA
TCGA-XF-A9SX-01A	3.3918751823979183	Tumor	BLCA
TCGA-KQ-A41N-01A	3.6813918218683486	Tumor	BLCA
TCGA-DK-A1AE-01A	3.3914372057166693	Tumor	BLCA
TCGA-DK-A3WX-01A	3.9677005470295357	Tumor	BLCA
TCGA-DK-A3WW-01A	2.876324750834026	Tumor	BLCA
TCGA-XF-A9SK-01A	3.2952899437223984	Tumor	BLCA
TCGA-KQ-A41R-01A	3.161678729529674	Tumor	BLCA
TCGA-CF-A3MG-01A	3.1300029267339626	Tumor	BLCA
TCGA-CU-A0YR-01A	3.821243356830322	Tumor	BLCA
TCGA-UY-A78M-01A	3.56203618704252	Tumor	BLCA
TCGA-CF-A5UA-01A	2.606788005018402	Tumor	BLCA
TCGA-ZF-A9RN-01A	3.8920406319478786	Tumor	BLCA
TCGA-4Z-AA81-01A	2.444758560002031	Tumor	BLCA
TCGA-E7-A8O8-01A	3.633613251906198	Tumor	BLCA
TCGA-BL-A0C8-01B	1.7282256023245708	Tumor	BLCA
TCGA-GC-A3RB-01A	3.644736998165551	Tumor	BLCA
TCGA-BT-A20O-01A	3.4555138984336073	Tumor	BLCA
TCGA-G2-A2ES-01A	2.7944158802082963	Tumor	BLCA
TCGA-DK-AA6P-01A	2.254559253476954	Tumor	BLCA
TCGA-FD-A43P-01A	3.044929259115356	Tumor	BLCA
TCGA-2F-A9KT-01A	3.3639502162165003	Tumor	BLCA
TCGA-CF-A9FF-01A	3.368044787928219	Tumor	BLCA
TCGA-UY-A9PA-01A	2.7691036725062514	Tumor	BLCA
TCGA-E7-A7DU-01A	2.982777716737654	Tumor	BLCA
TCGA-2F-A9KW-01A	3.949215294203289	Tumor	BLCA
TCGA-4Z-AA87-01A	3.65233278968762	Tumor	BLCA
TCGA-GU-A42Q-01A	3.3657409966164513	Tumor	BLCA
TCGA-E7-A97P-01A	3.2810533981001155	Tumor	BLCA
TCGA-XF-AAMG-01A	3.214686281797393	Tumor	BLCA
TCGA-BT-A3PH-01A	2.9197487779671074	Tumor	BLCA
TCGA-ZF-AA4R-01A	2.903453976417804	Tumor	BLCA
TCGA-ZF-AA5P-01A	3.5333030632110827	Tumor	BLCA
TCGA-DK-A3X2-01A	3.097819190352576	Tumor	BLCA
TCGA-YC-A8S6-01A	2.9727581217422627	Tumor	BLCA
TCGA-K4-A4AB-01B	2.976316705929285	Tumor	BLCA
TCGA-GC-A3RC-01A	2.86561821015928	Tumor	BLCA
TCGA-BL-A0C8-01A	2.2424529194244	Tumor	BLCA
TCGA-GU-AATP-01A	2.9680112855556575	Tumor	BLCA
TCGA-CF-A1HS-01A	3.208010897238358	Tumor	BLCA
TCGA-ZF-AA4U-01A	3.2044228477278547	Tumor	BLCA
TCGA-GV-A3QF-01A	3.2689340327538967	Tumor	BLCA
TCGA-GC-A4ZW-01A	3.1292674541303973	Tumor	BLCA
TCGA-ZF-A9RD-01A	3.3930511048060152	Tumor	BLCA
TCGA-GU-A766-01A	4.244299490931192	Tumor	BLCA
TCGA-G2-A2EF-01A	3.7960869518190457	Tumor	BLCA
TCGA-FD-A5BY-01A	3.619684089525444	Tumor	BLCA
TCGA-CF-A8HX-01A	3.9346643843165894	Tumor	BLCA
TCGA-GV-A6ZA-01A	3.321808457626171	Tumor	BLCA
TCGA-DK-A1A5-01A	3.488819147231349	Tumor	BLCA
TCGA-4Z-AA7N-01A	2.608104275577307	Tumor	BLCA
TCGA-GC-A3RD-01A	3.3907993031527477	Tumor	BLCA
TCGA-G2-A3IE-01A	2.988041621733829	Tumor	BLCA
TCGA-FD-A5BZ-01A	3.4841537679585866	Tumor	BLCA
TCGA-BT-A3PJ-01A	3.330882094828999	Tumor	BLCA
TCGA-CU-A72E-01A	3.053693592855748	Tumor	BLCA
TCGA-ZF-A9RM-01A	3.156011940323082	Tumor	BLCA
TCGA-FD-A6TH-01A	2.2355098376424096	Tumor	BLCA
TCGA-GD-A3OS-01A	3.2084094346561165	Tumor	BLCA
TCGA-DK-A3IS-01A	3.849734092472171	Tumor	BLCA
TCGA-K4-A3WS-01A	3.1555209669308795	Tumor	BLCA
TCGA-GD-A2C5-11A	2.4342438369420374	Normal	BLCA
TCGA-4Z-AA7R-01A	3.437273326591432	Tumor	BLCA
TCGA-DK-A6B1-01A	3.4093921962610017	Tumor	BLCA
TCGA-GV-A3QI-01A	2.9859332661280553	Tumor	BLCA
TCGA-DK-A6AW-01A	2.5806996101415645	Tumor	BLCA
TCGA-BT-A20W-01A	3.25728244137244	Tumor	BLCA
TCGA-DK-A3IU-01A	3.008168362330839	Tumor	BLCA
TCGA-K4-A5RI-11A	3.0665646688783994	Normal	BLCA
TCGA-GC-A3YS-01A	3.4836572400257566	Tumor	BLCA
TCGA-4Z-AA7Q-01A	2.620234277571041	Tumor	BLCA
TCGA-LT-A5Z6-01A	2.9104240410974866	Tumor	BLCA
TCGA-GC-A3I6-01A	3.154773195753546	Tumor	BLCA
TCGA-E7-A5KF-01A	2.8089096890956053	Tumor	BLCA
TCGA-DK-A3IM-01A	2.9529252837307434	Tumor	BLCA
TCGA-CF-A47X-01A	2.796059167359236	Tumor	BLCA
TCGA-BT-A2LA-01A	3.1032749924100935	Tumor	BLCA
TCGA-GV-A3QK-01B	3.516991909752763	Tumor	BLCA
TCGA-FD-A6TD-01A	3.999016008530756	Tumor	BLCA
TCGA-XF-AAMX-01A	4.157885819849542	Tumor	BLCA
TCGA-ZF-A9R5-01A	3.2791869537943947	Tumor	BLCA
TCGA-XF-A8HC-01A	3.4526586229045924	Tumor	BLCA
TCGA-ZF-A9RF-01A	3.622572989546821	Tumor	BLCA
TCGA-H4-A2HO-01A	2.4825420899661284	Tumor	BLCA
TCGA-BT-A42E-01A	3.5466642432480056	Tumor	BLCA
TCGA-FD-A5BU-01A	3.0869275252450072	Tumor	BLCA
TCGA-XF-A9T6-01A	4.115861127701179	Tumor	BLCA
TCGA-ZF-AA4T-01A	3.787403702357574	Tumor	BLCA
TCGA-FD-A3B6-01A	3.8212625126779383	Tumor	BLCA
TCGA-4Z-AA80-01A	3.71505283018546	Tumor	BLCA
TCGA-GC-A6I3-11A	4.326630050764585	Normal	BLCA
TCGA-XF-A9SW-01A	2.95740443698051	Tumor	BLCA
TCGA-E7-A5KE-01A	3.6734621277739827	Tumor	BLCA
TCGA-DK-AA6S-01A	2.907041799525771	Tumor	BLCA
TCGA-FD-A5BR-01A	3.686587876412378	Tumor	BLCA
TCGA-FD-A6TC-01A	3.3749216587152278	Tumor	BLCA
TCGA-XF-AAN1-01A	3.834451856815646	Tumor	BLCA
TCGA-DK-A3IV-01A	3.2122974840647087	Tumor	BLCA
TCGA-PQ-A6FN-01A	3.704890882390176	Tumor	BLCA
TCGA-K4-A5RI-01A	3.6957052124650858	Tumor	BLCA
TCGA-ZF-A9R7-01A	2.9431959750021703	Tumor	BLCA
TCGA-XF-A9SM-01A	3.899308252587053	Tumor	BLCA
TCGA-BL-A13J-11A	1.4714798500282513	Normal	BLCA
TCGA-FD-A6TE-01A	2.5942534261566434	Tumor	BLCA
TCGA-XF-AAME-01A	3.2990361699866577	Tumor	BLCA
TCGA-BT-A42C-01A	4.1399535817700475	Tumor	BLCA
TCGA-CF-A47Y-01A	2.9287551829168175	Tumor	BLCA
TCGA-E7-A519-01A	3.0659092269184822	Tumor	BLCA
TCGA-FD-A43Y-01A	3.677281581331574	Tumor	BLCA
TCGA-BL-A5ZZ-01A	3.257426175950709	Tumor	BLCA
TCGA-CF-A3MF-01A	2.515309014754592	Tumor	BLCA
TCGA-FD-A3B8-01A	3.628578560147875	Tumor	BLCA
TCGA-BL-A13I-01B	2.543739799935964	Tumor	BLCA
TCGA-DK-A1A7-01A	2.6652140609868447	Tumor	BLCA
TCGA-DK-A1A6-01A	3.0953674820610018	Tumor	BLCA
TCGA-DK-A6B2-01A	4.19401412066715	Tumor	BLCA
TCGA-DK-AA74-01A	4.111785703333414	Tumor	BLCA
TCGA-ZF-AA4N-01A	3.743500925121671	Tumor	BLCA
TCGA-BT-A0YX-01A	2.8436191041800796	Tumor	BLCA
TCGA-R3-A69X-01A	3.1912239572691847	Tumor	BLCA
TCGA-XF-AAMW-01A	3.0074572036419616	Tumor	BLCA
TCGA-C4-A0EZ-01A	2.5137008019261717	Tumor	BLCA
TCGA-E7-A678-01A	3.035500235882663	Tumor	BLCA
TCGA-G2-A3IB-01A	3.112687617298918	Tumor	BLCA
TCGA-BL-A13J-01B	1.4628074281869337	Tumor	BLCA
TCGA-DK-A3IT-01A	3.5397623634372444	Tumor	BLCA
TCGA-MV-A51V-01A	3.7228316559157775	Tumor	BLCA
TCGA-UY-A78O-01A	3.187268761536747	Tumor	BLCA
TCGA-FD-A6TK-01A	3.5522524589301874	Tumor	BLCA
TCGA-4Z-AA83-01A	3.292037886560991	Tumor	BLCA
TCGA-DK-A2I6-01A	3.1285814349097625	Tumor	BLCA
TCGA-XF-AAN4-01A	2.9140405961435687	Tumor	BLCA
TCGA-GD-A3OP-11A	2.8314834237443005	Normal	BLCA
TCGA-BT-A20R-11A	2.280269788425339	Normal	BLCA
TCGA-CF-A27C-01A	3.2105617146694416	Tumor	BLCA
TCGA-5N-A9KM-01A	3.1601272823643685	Tumor	BLCA
TCGA-BT-A20U-01A	3.1348808159370014	Tumor	BLCA
TCGA-YC-A9TC-01A	3.56085579949319	Tumor	BLCA
TCGA-E7-A6MD-01A	3.192533085573212	Tumor	BLCA
TCGA-K4-A5RH-01A	3.217761274341516	Tumor	BLCA
TCGA-XF-AAMH-01A	3.7346939355719053	Tumor	BLCA
TCGA-DK-A1AB-01A	2.5517658344240486	Tumor	BLCA
TCGA-E5-A4TZ-01A	2.9747530372860296	Tumor	BLCA
TCGA-FD-A43X-01A	3.267434381267517	Tumor	BLCA
TCGA-XF-A9SU-01A	3.90463947618114	Tumor	BLCA
TCGA-BT-A20N-01A	3.0622842671865347	Tumor	BLCA
TCGA-BT-A20J-01A	3.9148237637217664	Tumor	BLCA
TCGA-E7-A4IJ-01A	3.570288352469315	Tumor	BLCA
TCGA-CF-A47W-01A	3.3876351086069083	Tumor	BLCA
TCGA-XF-A9SV-01A	3.4793741117940247	Tumor	BLCA
TCGA-K4-AAQO-01A	2.927452384186493	Tumor	BLCA
TCGA-CU-A3YL-01A	2.7907464703815665	Tumor	BLCA
TCGA-DK-A2I2-01A	3.863309426276372	Tumor	BLCA
TCGA-4Z-AA84-01A	3.1325812659826733	Tumor	BLCA
TCGA-DK-A1AF-01A	2.8774901042493117	Tumor	BLCA
TCGA-E5-A4U1-01A	4.351302498685858	Tumor	BLCA
TCGA-BT-A20Q-01A	2.6715907052656687	Tumor	BLCA
TCGA-ZF-A9R4-01A	3.1586797768329817	Tumor	BLCA
TCGA-KQ-A41Q-01A	3.9157744216695156	Tumor	BLCA
TCGA-E7-A8O7-01A	2.722751460494774	Tumor	BLCA
TCGA-ZF-AA4W-01A	4.116171156636615	Tumor	BLCA
TCGA-XF-AAN7-01A	3.6329499706118886	Tumor	BLCA
TCGA-XF-A8HH-01A	3.4947667230976696	Tumor	BLCA
TCGA-FD-A5BX-01A	4.155214303285154	Tumor	BLCA
TCGA-ZF-A9RE-01A	3.2296056042996444	Tumor	BLCA
TCGA-FT-A3EE-01A	3.1269471669298303	Tumor	BLCA
TCGA-XF-A9T5-01A	3.9003187681509854	Tumor	BLCA
TCGA-XF-AAML-01A	3.3280162396305393	Tumor	BLCA
TCGA-BT-A3PK-01A	3.4178417515267587	Tumor	BLCA
TCGA-CF-A3MI-01A	5.036225948904547	Tumor	BLCA
TCGA-E7-A541-01A	2.822237374290959	Tumor	BLCA
TCGA-ZF-AA54-01A	3.529495526276485	Tumor	BLCA
TCGA-CU-A0YR-11A	2.1065412527091136	Normal	BLCA
TCGA-XF-AAMZ-01A	4.193127597042393	Tumor	BLCA
TCGA-CF-A8HY-01A	3.64645416850933	Tumor	BLCA
TCGA-GV-A3QG-01A	2.970867591658626	Tumor	BLCA
TCGA-DK-A6B6-01A	3.00173850959647	Tumor	BLCA
TCGA-DK-A6B0-01A	3.3629985217759075	Tumor	BLCA
TCGA-E7-A97Q-01A	3.2238716520151587	Tumor	BLCA
TCGA-2F-A9KP-01A	3.840351773038189	Tumor	BLCA
TCGA-FD-A62P-01A	3.333888279072638	Tumor	BLCA
TCGA-XF-A8HG-01A	3.367866305023359	Tumor	BLCA
TCGA-4Z-AA86-01A	3.128473463298162	Tumor	BLCA
TCGA-GD-A6C6-01A	4.2632495416990475	Tumor	BLCA
TCGA-G2-A2EJ-01A	3.0920671887359092	Tumor	BLCA
TCGA-UY-A9PD-01A	3.6458490929567846	Tumor	BLCA
TCGA-S5-A6DX-01A	4.645996251574789	Tumor	BLCA
TCGA-FD-A3SQ-01A	3.0561029730897906	Tumor	BLCA
TCGA-DK-AA77-01A	3.5071745036374664	Tumor	BLCA
TCGA-BL-A13I-01A	3.6627992365060495	Tumor	BLCA
TCGA-K4-A6MB-01A	2.5252591002149543	Tumor	BLCA
TCGA-ZF-AA51-01A	2.7173310156866073	Tumor	BLCA
TCGA-E7-A7PW-01A	3.7378515753831323	Tumor	BLCA
TCGA-E7-A85H-01A	3.833518317354933	Tumor	BLCA
TCGA-GC-A3WC-11A	1.9330210566100265	Normal	BLCA
TCGA-XF-AAMR-01A	2.604081154083446	Tumor	BLCA
TCGA-FD-A6TG-01A	3.1931403290452574	Tumor	BLCA
TCGA-2F-A9KO-01A	3.546285000285945	Tumor	BLCA
TCGA-HQ-A5ND-01A	3.5791525895641034	Tumor	BLCA
TCGA-G2-AA3B-01A	3.804405572062064	Tumor	BLCA
TCGA-PQ-A6FI-01A	3.980177946074937	Tumor	BLCA
TCGA-C4-A0F7-01A	3.8722576068389696	Tumor	BLCA
TCGA-FD-A5BS-01A	3.553247425849126	Tumor	BLCA
TCGA-GV-A3JX-01A	3.1467505343314794	Tumor	BLCA
TCGA-XF-AAMT-01A	3.8244126040633164	Tumor	BLCA
TCGA-XF-A9T8-01A	3.0980169272065017	Tumor	BLCA
TCGA-BT-A20W-11A	2.419654947870216	Normal	BLCA
TCGA-4Z-AA7S-01A	6.3995827753727825	Tumor	BLCA
TCGA-XF-A9SH-01A	2.2302451967652797	Tumor	BLCA
TCGA-DK-A1AG-01A	3.4585341130240725	Tumor	BLCA
TCGA-GD-A3OQ-11A	2.463553069139309	Normal	BLCA
TCGA-2F-A9KR-01A	3.1586549560299004	Tumor	BLCA
TCGA-DK-AA6U-01A	3.848689390827049	Tumor	BLCA
TCGA-C4-A0F6-01A	3.222284160913562	Tumor	BLCA
TCGA-K4-A3WU-01B	3.442468573330339	Tumor	BLCA
TCGA-CU-A0YN-01A	2.557997427307241	Tumor	BLCA
TCGA-FJ-A871-01A	4.164149228071508	Tumor	BLCA
TCGA-G2-A2EC-01A	2.663634739465335	Tumor	BLCA
TCGA-FD-A5BV-01A	3.790013946785896	Tumor	BLCA
TCGA-E7-A7XN-01A	3.016140897076071	Tumor	BLCA
TCGA-GU-A764-01A	3.254878570695816	Tumor	BLCA
TCGA-XF-AAN8-01A	3.5510617629712242	Tumor	BLCA
TCGA-XF-A9SZ-01A	3.6974097490865705	Tumor	BLCA
TCGA-GU-AATO-01A	2.9981545102438543	Tumor	BLCA
TCGA-ZF-A9RC-01A	3.491859836559513	Tumor	BLCA
TCGA-ZF-A9R0-01A	2.764181530354758	Tumor	BLCA
TCGA-KQ-A41P-01A	3.539233699308773	Tumor	BLCA
TCGA-4Z-AA7W-01A	3.9184945545740004	Tumor	BLCA
TCGA-HQ-A5NE-01A	3.0082220690845447	Tumor	BLCA
TCGA-CU-A3KJ-01A	2.4456757584629334	Tumor	BLCA
TCGA-UY-A8OC-01A	2.985126488446057	Tumor	BLCA
TCGA-E7-A3Y1-01A	3.3787296273404333	Tumor	BLCA
TCGA-XF-AAN5-01A	3.1721733478438443	Tumor	BLCA
TCGA-G2-AA3D-01A	3.0786718732811815	Tumor	BLCA
TCGA-GU-A42R-01A	2.9976940177920968	Tumor	BLCA
TCGA-XF-A9SI-01A	3.5159593737314103	Tumor	BLCA
TCGA-GV-A3JZ-01A	3.167745733345037	Tumor	BLCA
TCGA-E9-A1NI-01A	3.620394279	Tumor	BRCA
TCGA-A1-A0SP-01A	3.577003894	Tumor	BRCA
TCGA-BH-A1EU-11A	2.503346114	Normal	BRCA
TCGA-A8-A06X-01A	2.945555002	Tumor	BRCA
TCGA-E2-A14T-01A	2.495289677	Tumor	BRCA
TCGA-AC-A8OS-01A	2.35759595	Tumor	BRCA
TCGA-A8-A09K-01A	2.822382091	Tumor	BRCA
TCGA-OL-A5RY-01A	3.021984063	Tumor	BRCA
TCGA-BH-A0DG-01A	2.774877655	Tumor	BRCA
TCGA-B6-A0I9-01A	3.199755346	Tumor	BRCA
TCGA-A2-A0CP-01A	3.246034426	Tumor	BRCA
TCGA-A8-A07S-01A	3.109253753	Tumor	BRCA
TCGA-AO-A12H-01A	2.84090672	Tumor	BRCA
TCGA-BH-A203-11A	2.242227246	Normal	BRCA
TCGA-AR-A1AU-01A	2.623613288	Tumor	BRCA
TCGA-D8-A1X9-01A	3.069602863	Tumor	BRCA
TCGA-E9-A1RH-11A	1.718284768	Normal	BRCA
TCGA-A8-A07R-01A	3.980731846	Tumor	BRCA
TCGA-AO-A12C-01A	2.839607808	Tumor	BRCA
TCGA-V7-A7HQ-01A	3.819993196	Tumor	BRCA
TCGA-A2-A1FZ-01A	2.604121685	Tumor	BRCA
TCGA-AR-A251-01A	3.014292135	Tumor	BRCA
TCGA-BH-A18J-11A	3.153085674	Normal	BRCA
TCGA-EW-A1PF-01A	2.698713457	Tumor	BRCA
TCGA-BH-A18T-01A	3.201069897	Tumor	BRCA
TCGA-AR-A24S-01A	3.114434201	Tumor	BRCA
TCGA-AN-A041-01A	2.866766221	Tumor	BRCA
TCGA-BH-A0E0-11A	2.946852846	Normal	BRCA
TCGA-E2-A1LL-01A	3.433449588	Tumor	BRCA
TCGA-E2-A1IJ-01A	2.854507148	Tumor	BRCA
TCGA-AR-A24O-01A	2.538272864	Tumor	BRCA
TCGA-XX-A899-01A	2.676848864	Tumor	BRCA
TCGA-D8-A1XK-01A	2.768741887	Tumor	BRCA
TCGA-AC-A5XS-01A	3.81047687	Tumor	BRCA
TCGA-BH-A18L-01A	3.360496679	Tumor	BRCA
TCGA-OL-A66J-01A	3.307822242	Tumor	BRCA
TCGA-PE-A5DD-01A	2.729342332	Tumor	BRCA
TCGA-AN-A04D-01A	3.33899415	Tumor	BRCA
TCGA-4H-AAAK-01A	3.298205165	Tumor	BRCA
TCGA-E9-A5FL-01A	3.854501393	Tumor	BRCA
TCGA-E9-A24A-01A	2.690388753	Tumor	BRCA
TCGA-BH-A1FM-01A	3.310388626	Tumor	BRCA
TCGA-A8-A07C-01A	2.970609457	Tumor	BRCA
TCGA-AR-A24Q-01A	2.851167603	Tumor	BRCA
TCGA-AR-A2LE-01A	2.506927302	Tumor	BRCA
TCGA-AR-A0U4-01A	2.965759085	Tumor	BRCA
TCGA-GM-A2DN-01A	2.988016914	Tumor	BRCA
TCGA-A7-A13D-01A	2.374744027	Tumor	BRCA
TCGA-D8-A1JG-01B	3.230278125	Tumor	BRCA
TCGA-E2-A570-01A	3.633276769	Tumor	BRCA
TCGA-A2-A04Q-01A	3.623340883	Tumor	BRCA
TCGA-A7-A6VV-01A	2.951090311	Tumor	BRCA
TCGA-E2-A1IG-01A	2.876559842	Tumor	BRCA
TCGA-E9-A1N6-01A	3.297954884	Tumor	BRCA
TCGA-E9-A1NC-01A	3.363313628	Tumor	BRCA
TCGA-A7-A3IZ-01A	2.242905222	Tumor	BRCA
TCGA-BH-A18U-11A	2.72710545	Normal	BRCA
TCGA-AN-A0AK-01A	3.695227417	Tumor	BRCA
TCGA-D8-A1JM-01A	3.33989651	Tumor	BRCA
TCGA-OL-A5S0-01A	3.650482152	Tumor	BRCA
TCGA-A8-A06Z-01A	3.508415864	Tumor	BRCA
TCGA-AQ-A54O-01A	3.589198306	Tumor	BRCA
TCGA-E2-A15S-01A	2.983449791	Tumor	BRCA
TCGA-BH-A1ET-11B	2.341566285	Normal	BRCA
TCGA-BH-A18R-11A	2.242695784	Normal	BRCA
TCGA-EW-A423-01A	3.482382397	Tumor	BRCA
TCGA-C8-A273-01A	3.130265299	Tumor	BRCA
TCGA-OL-A5RV-01A	3.410689686	Tumor	BRCA
TCGA-AC-A2FM-01A	3.138782646	Tumor	BRCA
TCGA-AO-A0JM-01A	3.684860638	Tumor	BRCA
TCGA-BH-A0DP-01A	2.795031817	Tumor	BRCA
TCGA-A2-A25E-01A	3.672952906	Tumor	BRCA
TCGA-B6-A2IU-01A	2.642217921	Tumor	BRCA
TCGA-BH-A18P-01A	3.402504154	Tumor	BRCA
TCGA-E9-A22B-01A	3.34918452	Tumor	BRCA
TCGA-A2-A0SW-01A	3.640337274	Tumor	BRCA
TCGA-E2-A107-01A	3.47778504	Tumor	BRCA
TCGA-E2-A1B6-01A	3.417381245	Tumor	BRCA
TCGA-D8-A1XW-01A	2.384834339	Tumor	BRCA
TCGA-A7-A0DC-01A	2.368923409	Tumor	BRCA
TCGA-EW-A6SD-01A	5.279142671	Tumor	BRCA
TCGA-AO-A0J3-01A	2.598825062	Tumor	BRCA
TCGA-A7-A0DC-11A	2.706733624	Normal	BRCA
TCGA-AN-A03X-01A	2.728863008	Tumor	BRCA
TCGA-BH-A1FM-11B	2.425716618	Normal	BRCA
TCGA-A8-A099-01A	3.022345555	Tumor	BRCA
TCGA-E2-A14Z-01A	3.025334411	Tumor	BRCA
TCGA-AR-A5QP-01A	2.86496147	Tumor	BRCA
TCGA-AC-A62X-01A	3.915471064	Tumor	BRCA
TCGA-BH-A42V-01A	3.096598319	Tumor	BRCA
TCGA-B6-A0RS-01A	3.532454726	Tumor	BRCA
TCGA-D8-A1JL-01A	2.288740414	Tumor	BRCA
TCGA-BH-A0DZ-01A	3.056995109	Tumor	BRCA
TCGA-A8-A06Y-01A	3.867648696	Tumor	BRCA
TCGA-B6-A1KC-01B	3.366645911	Tumor	BRCA
TCGA-C8-A135-01A	4.035902157	Tumor	BRCA
TCGA-5L-AAT1-01A	2.884880302	Tumor	BRCA
TCGA-AR-A24R-01A	3.244554156	Tumor	BRCA
TCGA-S3-AA0Z-01A	2.718031947	Tumor	BRCA
TCGA-D8-A1J8-01A	2.940299261	Tumor	BRCA
TCGA-A2-A0ER-01A	2.003716801	Tumor	BRCA
TCGA-E9-A1ND-01A	3.084488284	Tumor	BRCA
TCGA-GI-A2C8-11A	1.390355792	Normal	BRCA
TCGA-A2-A1G1-01A	3.180010803	Tumor	BRCA
TCGA-A2-A0SU-01A	2.590760235	Tumor	BRCA
TCGA-E2-A1LB-01A	3.170729143	Tumor	BRCA
TCGA-E9-A1RD-01A	3.00589927	Tumor	BRCA
TCGA-OL-A6VQ-01A	2.752245389	Tumor	BRCA
TCGA-AQ-A04J-01A	2.830651486	Tumor	BRCA
TCGA-AQ-A1H3-01A	2.852657377	Tumor	BRCA
TCGA-A2-A259-01A	3.788468444	Tumor	BRCA
TCGA-WT-AB44-01A	4.223367914	Tumor	BRCA
TCGA-B6-A0IN-01A	2.600080468	Tumor	BRCA
TCGA-E9-A1R3-01A	2.759685475	Tumor	BRCA
TCGA-A8-A086-01A	2.975137733	Tumor	BRCA
TCGA-AC-A3BB-01A	3.073628637	Tumor	BRCA
TCGA-AC-A2QI-01A	2.825102077	Tumor	BRCA
TCGA-BH-A1F5-01A	2.61985696	Tumor	BRCA
TCGA-AC-A3HN-01A	2.683069068	Tumor	BRCA
TCGA-BH-A1FG-01A	3.471585909	Tumor	BRCA
TCGA-BH-A0DV-01A	2.662402989	Tumor	BRCA
TCGA-UL-AAZ6-01A	3.973156073	Tumor	BRCA
TCGA-AR-A255-01A	3.303776898	Tumor	BRCA
TCGA-LD-A7W6-01A	2.802233927	Tumor	BRCA
TCGA-AR-A24Z-01A	3.055411238	Tumor	BRCA
TCGA-A1-A0SO-01A	2.765743276	Tumor	BRCA
TCGA-A2-A3XS-01A	3.415680466	Tumor	BRCA
TCGA-D8-A1X6-01A	3.254070874	Tumor	BRCA
TCGA-BH-A0HF-01A	2.960943127	Tumor	BRCA
TCGA-A7-A3J0-01A	2.697183318	Tumor	BRCA
TCGA-AC-A23C-01A	3.149598445	Tumor	BRCA
TCGA-LL-A442-01A	2.354219513	Tumor	BRCA
TCGA-S3-A6ZH-01A	3.232988616	Tumor	BRCA
TCGA-AC-A8OR-01A	3.216586268	Tumor	BRCA
TCGA-AR-A1AX-01A	2.816241946	Tumor	BRCA
TCGA-D8-A1XO-01A	2.47664927	Tumor	BRCA
TCGA-E9-A1R2-01A	3.44129251	Tumor	BRCA
TCGA-D8-A27M-01A	2.960657845	Tumor	BRCA
TCGA-AN-A0FY-01A	3.176234749	Tumor	BRCA
TCGA-BH-A0DX-01A	3.126476815	Tumor	BRCA
TCGA-EW-A1IY-01A	2.537941536	Tumor	BRCA
TCGA-A2-A04N-01A	3.209739583	Tumor	BRCA
TCGA-A2-A0YF-01A	3.08395377	Tumor	BRCA
TCGA-PE-A5DE-01A	2.757077584	Tumor	BRCA
TCGA-BH-A1FN-11A	2.838219473	Normal	BRCA
TCGA-EW-A1J5-01A	2.828396874	Tumor	BRCA
TCGA-AO-A0JE-01A	3.503182543	Tumor	BRCA
TCGA-BH-A1FN-01A	2.623911458	Tumor	BRCA
TCGA-BH-A18V-01A	2.586046666	Tumor	BRCA
TCGA-AC-A23H-11A	2.380581249	Normal	BRCA
TCGA-BH-A0BF-01A	3.026892355	Tumor	BRCA
TCGA-B6-A409-01A	3.531879423	Tumor	BRCA
TCGA-A2-A0CL-01A	3.156086055	Tumor	BRCA
TCGA-A2-A0CO-01A	2.680769808	Tumor	BRCA
TCGA-E2-A158-11A	1.753619093	Normal	BRCA
TCGA-AC-A3QP-01A	3.542393419	Tumor	BRCA
TCGA-AC-A2QJ-01A	3.919338658	Tumor	BRCA
TCGA-B6-A0RM-01A	3.240660648	Tumor	BRCA
TCGA-D8-A1JS-01A	4.1257957	Tumor	BRCA
TCGA-E9-A1RB-11A	1.911037694	Normal	BRCA
TCGA-A7-A26J-01A	3.21838755	Tumor	BRCA
TCGA-A7-A13H-01A	2.829577574	Tumor	BRCA
TCGA-AO-A126-01A	3.278126121	Tumor	BRCA
TCGA-BH-A6R8-01A	3.234083685	Tumor	BRCA
TCGA-A7-A0DB-01C	1.457471457	Tumor	BRCA
TCGA-AC-A3TM-01A	3.694201174	Tumor	BRCA
TCGA-AR-A0TQ-01A	3.67033725	Tumor	BRCA
TCGA-GM-A2DH-01A	2.476267973	Tumor	BRCA
TCGA-B6-A0RI-01A	2.726386891	Tumor	BRCA
TCGA-A2-A1G0-01A	2.727840007	Tumor	BRCA
TCGA-A2-A1FX-01A	3.461257249	Tumor	BRCA
TCGA-A7-A26G-01A	2.480148131	Tumor	BRCA
TCGA-E2-A1LI-01A	3.340843755	Tumor	BRCA
TCGA-A8-A08P-01A	3.57271242	Tumor	BRCA
TCGA-E2-A1IN-01A	3.6028617	Tumor	BRCA
TCGA-BH-A0HA-01A	3.145694622	Tumor	BRCA
TCGA-AO-A1KR-01A	4.256336427	Tumor	BRCA
TCGA-3C-AALK-01A	2.920165553	Tumor	BRCA
TCGA-BH-A0BV-01A	2.585668587	Tumor	BRCA
TCGA-E2-A1IH-01A	3.480614101	Tumor	BRCA
TCGA-XX-A89A-01A	2.987656987	Tumor	BRCA
TCGA-E9-A1RH-01A	3.299710663	Tumor	BRCA
TCGA-A8-A085-01A	3.217642712	Tumor	BRCA
TCGA-E9-A1N3-01A	3.005987148	Tumor	BRCA
TCGA-BH-A1EW-11B	2.724822727	Normal	BRCA
TCGA-D8-A13Y-01A	3.471179491	Tumor	BRCA
TCGA-AO-A0JB-01A	3.314269005	Tumor	BRCA
TCGA-AC-A6IV-01A	2.696634708	Tumor	BRCA
TCGA-A8-A09M-01A	3.402454191	Tumor	BRCA
TCGA-BH-A0GY-01A	3.692288286	Tumor	BRCA
TCGA-AR-A2LL-01A	3.241600537	Tumor	BRCA
TCGA-BH-A208-01A	5.012377686	Tumor	BRCA
TCGA-E2-A15I-11A	1.436261503	Normal	BRCA
TCGA-EW-A1PE-01A	2.271829507	Tumor	BRCA
TCGA-AO-A125-01A	3.619557717	Tumor	BRCA
TCGA-E2-A1B1-01A	2.751104974	Tumor	BRCA
TCGA-BH-A0C0-01A	3.097774202	Tumor	BRCA
TCGA-A7-A26I-01B	1.972902656	Tumor	BRCA
TCGA-AO-A0JJ-01A	3.055858861	Tumor	BRCA
TCGA-AR-A2LH-01A	3.017992561	Tumor	BRCA
TCGA-A2-A3XW-01A	3.091021015	Tumor	BRCA
TCGA-AR-A0TS-01A	2.462895028	Tumor	BRCA
TCGA-BH-A0AV-01A	2.50321763	Tumor	BRCA
TCGA-A8-A07B-01A	2.49648833	Tumor	BRCA
TCGA-LL-A73Z-01A	2.963388416	Tumor	BRCA
TCGA-BH-A0BA-11A	2.473878943	Normal	BRCA
TCGA-BH-A0B3-11B	2.436910727	Normal	BRCA
TCGA-B6-A402-01A	3.444255927	Tumor	BRCA
TCGA-AR-A0TT-01A	3.194668901	Tumor	BRCA
TCGA-EW-A6SB-01A	3.648441256	Tumor	BRCA
TCGA-AC-A2FB-01A	2.507275723	Tumor	BRCA
TCGA-AC-A62V-01A	3.861280788	Tumor	BRCA
TCGA-D8-A1XQ-01A	3.162223031	Tumor	BRCA
TCGA-BH-A0DD-01A	3.142693702	Tumor	BRCA
TCGA-Z7-A8R6-01A	3.480700273	Tumor	BRCA
TCGA-OL-A5DA-01A	2.813838955	Tumor	BRCA
TCGA-WT-AB41-01A	4.006554202	Tumor	BRCA
TCGA-E2-A1LA-01A	3.895453875	Tumor	BRCA
TCGA-AR-A24N-01A	2.744403986	Tumor	BRCA
TCGA-E9-A3QA-01A	4.11003717	Tumor	BRCA
TCGA-BH-A0DO-11A	2.697297991	Normal	BRCA
TCGA-E2-A15J-01A	3.433482544	Tumor	BRCA
TCGA-LL-A73Y-01A	2.657475279	Tumor	BRCA
TCGA-A2-A4RY-01A	2.730086024	Tumor	BRCA
TCGA-D8-A1XU-01A	2.778481745	Tumor	BRCA
TCGA-E2-A1LS-11A	1.787291669	Normal	BRCA
TCGA-AN-A0FJ-01A	3.457401453	Tumor	BRCA
TCGA-BH-A0DK-01A	2.538951786	Tumor	BRCA
TCGA-B6-A0IJ-01A	2.791134123	Tumor	BRCA
TCGA-LL-A7SZ-01A	4.674793677	Tumor	BRCA
TCGA-C8-A26Y-01A	2.272841013	Tumor	BRCA
TCGA-GI-A2C9-11A	2.719123495	Normal	BRCA
TCGA-BH-A0BQ-11A	2.913056624	Normal	BRCA
TCGA-A8-A06R-01A	2.593898143	Tumor	BRCA
TCGA-AO-A128-01A	2.615466069	Tumor	BRCA
TCGA-E2-A1BC-01A	2.638623704	Tumor	BRCA
TCGA-A7-A0CE-11A	3.078588886	Normal	BRCA
TCGA-B6-A0I6-01A	2.575138134	Tumor	BRCA
TCGA-BH-A1ET-01A	2.797249082	Tumor	BRCA
TCGA-A2-A04V-01A	2.878446717	Tumor	BRCA
TCGA-A7-A2KD-01A	3.301140954	Tumor	BRCA
TCGA-A7-A0CE-01A	3.476970286	Tumor	BRCA
TCGA-D8-A1JE-01A	3.006197747	Tumor	BRCA
TCGA-B6-A0WX-01A	3.898798825	Tumor	BRCA
TCGA-A7-A4SB-01A	2.732492074	Tumor	BRCA
TCGA-EW-A1J1-01A	2.625380015	Tumor	BRCA
TCGA-A2-A0YM-01A	3.166126535	Tumor	BRCA
TCGA-A8-A0A4-01A	3.036904112	Tumor	BRCA
TCGA-A2-A0EM-01A	2.997991399	Tumor	BRCA
TCGA-AR-A24X-01A	3.546010263	Tumor	BRCA
TCGA-C8-A132-01A	2.572061706	Tumor	BRCA
TCGA-AN-A049-01A	2.793521904	Tumor	BRCA
TCGA-A2-A0SY-01A	2.7594158	Tumor	BRCA
TCGA-B6-A0RU-01A	2.610422558	Tumor	BRCA
TCGA-AR-A0TX-01A	4.574961303	Tumor	BRCA
TCGA-BH-A0HQ-01A	3.182686306	Tumor	BRCA
TCGA-E2-A15C-01A	2.598233147	Tumor	BRCA
TCGA-AQ-A54N-01A	3.825463515	Tumor	BRCA
TCGA-A8-A07I-01A	3.059324333	Tumor	BRCA
TCGA-B6-A1KI-01A	3.152573579	Tumor	BRCA
TCGA-B6-A0RH-01A	4.348064343	Tumor	BRCA
TCGA-BH-A5IZ-01A	2.592825716	Tumor	BRCA
TCGA-AN-A0XU-01A	3.64036606	Tumor	BRCA
TCGA-LD-A74U-01A	2.843821802	Tumor	BRCA
TCGA-B6-A401-01A	3.388981396	Tumor	BRCA
TCGA-PL-A8LV-01A	2.631781268	Tumor	BRCA
TCGA-BH-A0C3-11A	2.597556745	Normal	BRCA
TCGA-BH-A0BR-01A	2.897790683	Tumor	BRCA
TCGA-A8-A07G-01A	3.135276337	Tumor	BRCA
TCGA-A2-A0EN-01A	2.943341414	Tumor	BRCA
TCGA-OK-A5Q2-01A	3.089963247	Tumor	BRCA
TCGA-A8-A084-01A	2.717716473	Tumor	BRCA
TCGA-BH-A0DS-01A	3.112027453	Tumor	BRCA
TCGA-A8-A09I-01A	3.809617875	Tumor	BRCA
TCGA-GM-A3XL-01A	3.462135139	Tumor	BRCA
TCGA-W8-A86G-01A	3.191605412	Tumor	BRCA
TCGA-AO-A12F-01A	3.730862054	Tumor	BRCA
TCGA-BH-A0HK-01A	2.852567346	Tumor	BRCA
TCGA-A8-A06Q-01A	3.50638094	Tumor	BRCA
TCGA-BH-A42U-01A	3.472509544	Tumor	BRCA
TCGA-BH-A0BW-11A	2.870943797	Normal	BRCA
TCGA-AQ-A04L-01B	6.154301616	Tumor	BRCA
TCGA-AR-A1AO-01A	3.36793241	Tumor	BRCA
TCGA-Z7-A8R5-01A	3.86823483	Tumor	BRCA
TCGA-B6-A0I1-01A	4.189824024	Tumor	BRCA
TCGA-E9-A1N6-11A	2.839514364	Normal	BRCA
TCGA-EW-A1PA-01A	3.170807067	Tumor	BRCA
TCGA-BH-A0W4-01A	2.950044327	Tumor	BRCA
TCGA-A2-A3XZ-01A	3.423555304	Tumor	BRCA
TCGA-A7-A26H-01A	3.001324991	Tumor	BRCA
TCGA-E2-A1B0-01A	2.95924664	Tumor	BRCA
TCGA-BH-A1EU-01A	2.521552482	Tumor	BRCA
TCGA-AC-A23H-01A	3.440772683	Tumor	BRCA
TCGA-EW-A1P4-01A	2.769370414	Tumor	BRCA
TCGA-E2-A10E-01A	3.088721907	Tumor	BRCA
TCGA-EW-A1P0-01A	2.971711523	Tumor	BRCA
TCGA-EW-A6S9-01A	3.011522186	Tumor	BRCA
TCGA-A2-A25B-01A	3.454664191	Tumor	BRCA
TCGA-LL-A6FR-01A	3.131235187	Tumor	BRCA
TCGA-AR-A5QM-01A	3.273045514	Tumor	BRCA
TCGA-BH-A18Q-11A	2.39028785	Normal	BRCA
TCGA-EW-A1P5-01A	3.119140359	Tumor	BRCA
TCGA-E2-A14O-01A	4.357043953	Tumor	BRCA
TCGA-AN-A0AR-01A	3.068322675	Tumor	BRCA
TCGA-E9-A22D-01A	3.401276397	Tumor	BRCA
TCGA-A2-A0CS-01A	3.170348758	Tumor	BRCA
TCGA-E2-A1IF-01A	3.401052134	Tumor	BRCA
TCGA-BH-A0DZ-11A	3.34260929	Normal	BRCA
TCGA-E2-A1IE-01A	2.990550633	Tumor	BRCA
TCGA-BH-A0BW-01A	2.441921861	Tumor	BRCA
TCGA-E2-A1AZ-01A	3.086474433	Tumor	BRCA
TCGA-D8-A27N-01A	3.14542416	Tumor	BRCA
TCGA-A2-A0CT-01A	3.38181129	Tumor	BRCA
TCGA-A8-A09R-01A	2.896532396	Tumor	BRCA
TCGA-B6-A0RE-01A	3.234041655	Tumor	BRCA
TCGA-E9-A249-01A	3.575368695	Tumor	BRCA
TCGA-E2-A1B5-01A	2.915659223	Tumor	BRCA
TCGA-A2-A25A-01A	2.656709387	Tumor	BRCA
TCGA-AO-A03O-01A	4.718272874	Tumor	BRCA
TCGA-E9-A22A-01A	3.319598423	Tumor	BRCA
TCGA-BH-A1EV-11A	2.39945293	Normal	BRCA
TCGA-BH-A0GZ-01A	3.294218608	Tumor	BRCA
TCGA-BH-A1FD-01A	3.522922302	Tumor	BRCA
TCGA-A1-A0SH-01A	2.400799055	Tumor	BRCA
TCGA-E2-A10A-01A	2.830428718	Tumor	BRCA
TCGA-B6-A0IO-01A	3.622070521	Tumor	BRCA
TCGA-BH-A1FR-01A	2.478463669	Tumor	BRCA
TCGA-D8-A143-01A	2.869132374	Tumor	BRCA
TCGA-AO-A03R-01A	3.321521085	Tumor	BRCA
TCGA-BH-A0DQ-11A	2.540199527	Normal	BRCA
TCGA-BH-A0BV-11A	2.740446488	Normal	BRCA
TCGA-BH-A0E0-01A	2.598664862	Tumor	BRCA
TCGA-A8-A0AD-01A	3.023337143	Tumor	BRCA
TCGA-GM-A2DI-01A	2.868970541	Tumor	BRCA
TCGA-E9-A6HE-01A	3.945460799	Tumor	BRCA
TCGA-BH-A0B3-01A	2.997151433	Tumor	BRCA
TCGA-AR-A0TU-01A	3.792063196	Tumor	BRCA
TCGA-LQ-A4E4-01A	3.122509435	Tumor	BRCA
TCGA-PL-A8LY-01A	3.711863961	Tumor	BRCA
TCGA-BH-A1FU-01A	3.191108331	Tumor	BRCA
TCGA-A8-A09D-01A	4.807351622	Tumor	BRCA
TCGA-B6-A3ZX-01A	2.891751603	Tumor	BRCA
TCGA-A7-A5ZV-01A	3.268483233	Tumor	BRCA
TCGA-BH-A0AY-01A	3.07819399	Tumor	BRCA
TCGA-A7-A4SD-01A	2.968838746	Tumor	BRCA
TCGA-AO-A03L-01A	3.537023442	Tumor	BRCA
TCGA-A2-A0EX-01A	2.982916121	Tumor	BRCA
TCGA-GM-A2DM-01A	2.952516535	Tumor	BRCA
TCGA-BH-A0DO-01B	2.669066223	Tumor	BRCA
TCGA-HN-A2OB-01A	2.547656413	Tumor	BRCA
TCGA-A2-A0CM-01A	3.01216763	Tumor	BRCA
TCGA-A2-A4S0-01A	2.670010003	Tumor	BRCA
TCGA-BH-A0H9-01A	2.95857265	Tumor	BRCA
TCGA-B6-A0IP-01A	3.215474159	Tumor	BRCA
TCGA-C8-A12X-01A	3.476721944	Tumor	BRCA
TCGA-AN-A0AL-01A	2.76321183	Tumor	BRCA
TCGA-LD-A9QF-01A	3.009447439	Tumor	BRCA
TCGA-BH-A0DG-11A	2.36524725	Normal	BRCA
TCGA-E2-A152-01A	2.841950712	Tumor	BRCA
TCGA-BH-A1FE-06A	2.884241596	Tumor	BRCA
TCGA-BH-A18N-01A	2.859169903	Tumor	BRCA
TCGA-C8-A1HN-01A	3.328867468	Tumor	BRCA
TCGA-AN-A0FK-01A	3.66891698	Tumor	BRCA
TCGA-B6-A0IE-01A	4.324038278	Tumor	BRCA
TCGA-B6-A400-01A	3.261599299	Tumor	BRCA
TCGA-GM-A2DB-01A	3.122829182	Tumor	BRCA
TCGA-AC-A2FK-01A	2.450220433	Tumor	BRCA
TCGA-BH-A0HU-01A	3.804870055	Tumor	BRCA
TCGA-D8-A140-01A	2.638647261	Tumor	BRCA
TCGA-A7-A0CD-01A	3.342883325	Tumor	BRCA
TCGA-D8-A1JF-01A	3.191326797	Tumor	BRCA
TCGA-BH-A208-11A	2.849980402	Normal	BRCA
TCGA-A2-A4S1-01A	2.63703974	Tumor	BRCA
TCGA-5T-A9QA-01A	4.158643792	Tumor	BRCA
TCGA-AR-A2LK-01A	3.196626973	Tumor	BRCA
TCGA-AR-A1AH-01A	4.207965234	Tumor	BRCA
TCGA-AR-A254-01A	3.726157537	Tumor	BRCA
TCGA-E2-A1IO-01A	3.509796456	Tumor	BRCA
TCGA-S3-A6ZF-01A	3.279871918	Tumor	BRCA
TCGA-B6-A0IB-01A	3.56692507	Tumor	BRCA
TCGA-A8-A07J-01A	2.557074596	Tumor	BRCA
TCGA-AN-A0FV-01A	3.158393707	Tumor	BRCA
TCGA-AN-A0XP-01A	3.327892441	Tumor	BRCA
TCGA-A8-A08Z-01A	3.070148206	Tumor	BRCA
TCGA-E9-A226-01A	2.796559918	Tumor	BRCA
TCGA-AR-A1AW-01A	2.834050752	Tumor	BRCA
TCGA-GI-A2C9-01A	3.55522933	Tumor	BRCA
TCGA-EW-A6SA-01A	3.576278	Tumor	BRCA
TCGA-E9-A1NG-01A	2.632436225	Tumor	BRCA
TCGA-A8-A07L-01A	3.339426592	Tumor	BRCA
TCGA-E2-A15L-01A	2.999476595	Tumor	BRCA
TCGA-D8-A1JI-01A	3.429152248	Tumor	BRCA
TCGA-GM-A2DO-01A	2.914014941	Tumor	BRCA
TCGA-EW-A1P6-01A	3.558167552	Tumor	BRCA
TCGA-BH-A1F0-11B	2.4961361	Normal	BRCA
TCGA-AR-A1AI-01A	2.895019657	Tumor	BRCA
TCGA-AR-A0U3-01A	3.186513782	Tumor	BRCA
TCGA-A2-A0ES-01A	2.55700256	Tumor	BRCA
TCGA-BH-A18K-11A	2.194583224	Normal	BRCA
TCGA-A8-A06P-01A	3.095150858	Tumor	BRCA
TCGA-S3-AA12-01A	2.854673407	Tumor	BRCA
TCGA-E9-A1N5-11A	2.94228834	Normal	BRCA
TCGA-E9-A3Q9-01A	2.600744392	Tumor	BRCA
TCGA-BH-A0HX-01A	4.168312703	Tumor	BRCA
TCGA-AC-A3W7-01A	2.663373852	Tumor	BRCA
TCGA-AO-A124-01A	3.181745575	Tumor	BRCA
TCGA-AC-A5XU-01A	3.030990983	Tumor	BRCA
TCGA-LL-A6FQ-01A	3.846045538	Tumor	BRCA
TCGA-AQ-A1H2-01A	3.147867406	Tumor	BRCA
TCGA-BH-A0DQ-01A	2.788748198	Tumor	BRCA
TCGA-E2-A106-01A	3.141519194	Tumor	BRCA
TCGA-A2-A25F-01A	2.812654713	Tumor	BRCA
TCGA-AN-A0AT-01A	3.058986039	Tumor	BRCA
TCGA-D8-A27T-01A	3.21275	Tumor	BRCA
TCGA-A2-A04X-01A	3.856756668	Tumor	BRCA
TCGA-A2-A3XT-01A	2.644232498	Tumor	BRCA
TCGA-AR-A0TY-01A	3.845808326	Tumor	BRCA
TCGA-A2-A0YG-01A	3.524073702	Tumor	BRCA
TCGA-B6-A0WZ-01A	3.198164619	Tumor	BRCA
TCGA-A7-A5ZX-01A	2.582584501	Tumor	BRCA
TCGA-AC-A23G-01A	2.704571474	Tumor	BRCA
TCGA-GM-A2DA-01A	2.815447924	Tumor	BRCA
TCGA-B6-A0X1-01A	2.623388921	Tumor	BRCA
TCGA-AO-A12E-01A	3.217304992	Tumor	BRCA
TCGA-AR-A250-01A	3.275507865	Tumor	BRCA
TCGA-A8-A06O-01A	3.546263728	Tumor	BRCA
TCGA-AO-A12G-01A	3.156187089	Tumor	BRCA
TCGA-A7-A3IY-01A	3.179677311	Tumor	BRCA
TCGA-E2-A1IG-11A	2.347001257	Normal	BRCA
TCGA-BH-A1EY-01A	2.323365047	Tumor	BRCA
TCGA-A8-A079-01A	3.291220775	Tumor	BRCA
TCGA-AO-A03P-01A	3.334967231	Tumor	BRCA
TCGA-E2-A572-01A	3.992643619	Tumor	BRCA
TCGA-A2-A0YH-01A	3.397514186	Tumor	BRCA
TCGA-E2-A15G-01A	3.141998708	Tumor	BRCA
TCGA-C8-A12M-01A	2.525608512	Tumor	BRCA
TCGA-AR-A0TV-01A	3.829575579	Tumor	BRCA
TCGA-A7-A13G-01B	2.314339146	Tumor	BRCA
TCGA-A8-A07E-01A	2.91488273	Tumor	BRCA
TCGA-E9-A1N9-01A	3.412148554	Tumor	BRCA
TCGA-BH-A0H3-01A	3.188244206	Tumor	BRCA
TCGA-AR-A1AY-01A	3.540676273	Tumor	BRCA
TCGA-A2-A0D4-01A	3.30009996	Tumor	BRCA
TCGA-E9-A5UO-01A	2.858525873	Tumor	BRCA
TCGA-GM-A2DL-01A	2.97670791	Tumor	BRCA
TCGA-EW-A1PD-01A	2.386293051	Tumor	BRCA
TCGA-A1-A0SI-01A	2.754660955	Tumor	BRCA
TCGA-A2-A0CV-01A	3.558268316	Tumor	BRCA
TCGA-E2-A15E-06A	2.514310777	Tumor	BRCA
TCGA-AO-A12B-01A	3.149334318	Tumor	BRCA
TCGA-B6-A408-01A	3.456042989	Tumor	BRCA
TCGA-OL-A5D7-01A	3.742273176	Tumor	BRCA
TCGA-A2-A0EW-01A	2.256260058	Tumor	BRCA
TCGA-A2-A0T4-01A	2.941210013	Tumor	BRCA
TCGA-C8-A131-01A	3.325624355	Tumor	BRCA
TCGA-BH-A1EN-01A	2.764811393	Tumor	BRCA
TCGA-D8-A3Z5-01A	2.724368381	Tumor	BRCA
TCGA-E9-A247-01A	3.895713571	Tumor	BRCA
TCGA-C8-A12Q-01A	2.547351704	Tumor	BRCA
TCGA-E2-A1BD-01A	3.119376553	Tumor	BRCA
TCGA-E9-A1RI-01A	3.26419223	Tumor	BRCA
TCGA-BH-A18M-11A	2.329745507	Normal	BRCA
TCGA-E2-A105-01A	2.889455558	Tumor	BRCA
TCGA-D8-A1JK-01A	3.364664936	Tumor	BRCA
TCGA-E9-A1N9-11A	2.560256472	Normal	BRCA
TCGA-BH-A0BJ-01A	2.645829057	Tumor	BRCA
TCGA-S3-AA14-01A	3.102345813	Tumor	BRCA
TCGA-C8-A26V-01A	3.072016406	Tumor	BRCA
TCGA-BH-A1FB-01A	2.667887525	Tumor	BRCA
TCGA-D8-A1JP-01A	2.589814919	Tumor	BRCA
TCGA-E2-A14X-01A	3.092656712	Tumor	BRCA
TCGA-BH-A0E2-01A	4.971840707	Tumor	BRCA
TCGA-PL-A8LZ-01A	3.325855324	Tumor	BRCA
TCGA-LL-A740-01A	3.310934792	Tumor	BRCA
TCGA-BH-A0AZ-11A	2.309312685	Normal	BRCA
TCGA-D8-A1X7-01A	2.916666556	Tumor	BRCA
TCGA-AO-A0JD-01A	3.54265948	Tumor	BRCA
TCGA-D8-A1X5-01A	2.801929848	Tumor	BRCA
TCGA-E9-A22E-01A	2.803926194	Tumor	BRCA
TCGA-AC-A23E-01A	3.114447837	Tumor	BRCA
TCGA-AR-A0U2-01A	3.162775523	Tumor	BRCA
TCGA-A2-A1FV-01A	2.685054658	Tumor	BRCA
TCGA-A8-A09B-01A	3.181326739	Tumor	BRCA
TCGA-AN-A0XO-01A	3.205176716	Tumor	BRCA
TCGA-A7-A425-01A	3.346714383	Tumor	BRCA
TCGA-BH-A0DD-11A	1.841859626	Normal	BRCA
TCGA-A2-A0CZ-01A	2.714672095	Tumor	BRCA
TCGA-GM-A3NY-01A	3.237738593	Tumor	BRCA
TCGA-AR-A0U0-01A	2.784586717	Tumor	BRCA
TCGA-AR-A24P-01A	2.740387049	Tumor	BRCA
TCGA-AN-A0G0-01A	3.011800154	Tumor	BRCA
TCGA-AN-A0AM-01A	3.270541632	Tumor	BRCA
TCGA-BH-A0E6-01A	3.637536173	Tumor	BRCA
TCGA-E9-A248-01A	2.550396713	Tumor	BRCA
TCGA-B6-A1KN-01A	3.121558524	Tumor	BRCA
TCGA-LL-A9Q3-01A	3.606433236	Tumor	BRCA
TCGA-A8-A08B-01A	3.412241562	Tumor	BRCA
TCGA-A1-A0SG-01A	2.962764454	Tumor	BRCA
TCGA-BH-A0H0-01A	3.410152177	Tumor	BRCA
TCGA-D8-A1XR-01A	3.309652344	Tumor	BRCA
TCGA-C8-A12P-01A	3.338895812	Tumor	BRCA
TCGA-BH-A0BJ-11A	2.827528915	Normal	BRCA
TCGA-LL-A50Y-01A	3.338632681	Tumor	BRCA
TCGA-AO-A03N-01B	3.42125152	Tumor	BRCA
TCGA-E2-A1IU-01A	2.718079723	Tumor	BRCA
TCGA-EW-A1IX-01A	2.290101193	Tumor	BRCA
TCGA-A2-A0EV-01A	2.677459748	Tumor	BRCA
TCGA-BH-A0BT-11A	2.949836023	Normal	BRCA
TCGA-AC-A3W5-01A	3.37957969	Tumor	BRCA
TCGA-AR-A2LN-01A	2.21422517	Tumor	BRCA
TCGA-E9-A1QZ-01A	2.956849758	Tumor	BRCA
TCGA-BH-A8FY-01A	3.335170547	Tumor	BRCA
TCGA-AC-A6IX-06A	2.723619612	Tumor	BRCA
TCGA-AR-A1AL-01A	2.845914487	Tumor	BRCA
TCGA-BH-A42T-01A	3.914950885	Tumor	BRCA
TCGA-BH-A0B9-01A	3.525655849	Tumor	BRCA
TCGA-BH-A0BS-11A	3.112399732	Normal	BRCA
TCGA-AO-A0J8-01A	3.02238458	Tumor	BRCA
TCGA-BH-A2L8-01A	3.235582433	Tumor	BRCA
TCGA-E9-A1N5-01A	2.985478707	Tumor	BRCA
TCGA-A8-A075-01A	3.459349028	Tumor	BRCA
TCGA-AN-A0FZ-01A	2.990912525	Tumor	BRCA
TCGA-D8-A1XJ-01A	3.295809486	Tumor	BRCA
TCGA-E2-A15F-01A	3.252279989	Tumor	BRCA
TCGA-A2-A0EP-01A	2.995532968	Tumor	BRCA
TCGA-BH-A18K-01A	3.665279544	Tumor	BRCA
TCGA-AR-A5QN-01A	2.659746222	Tumor	BRCA
TCGA-E9-A244-01A	2.810602221	Tumor	BRCA
TCGA-A8-A0A2-01A	2.791610826	Tumor	BRCA
TCGA-B6-A40C-01A	3.149732457	Tumor	BRCA
TCGA-AR-A2LQ-01A	2.59641982	Tumor	BRCA
TCGA-EW-A1J6-01A	3.710042248	Tumor	BRCA
TCGA-EW-A1IZ-01A	3.101005499	Tumor	BRCA
TCGA-AC-A2FG-01A	3.031926106	Tumor	BRCA
TCGA-A8-A09Z-01A	2.697840441	Tumor	BRCA
TCGA-EW-A1P1-01A	3.025076075	Tumor	BRCA
TCGA-A8-A0A9-01A	3.411963758	Tumor	BRCA
TCGA-BH-A0DT-01A	2.883789694	Tumor	BRCA
TCGA-A2-A0T2-01A	3.347070974	Tumor	BRCA
TCGA-A7-A4SA-01A	2.737242972	Tumor	BRCA
TCGA-D8-A27F-01A	2.48168947	Tumor	BRCA
TCGA-D8-A146-01A	2.769350624	Tumor	BRCA
TCGA-D8-A27E-01A	2.971556294	Tumor	BRCA
TCGA-C8-A138-01A	3.657897294	Tumor	BRCA
TCGA-E2-A14V-01A	3.250540103	Tumor	BRCA
TCGA-AC-A5EH-01A	2.818185907	Tumor	BRCA
TCGA-A2-A0YL-01A	2.829530265	Tumor	BRCA
TCGA-E2-A1LK-01A	3.216680438	Tumor	BRCA
TCGA-D8-A13Z-01A	3.242650125	Tumor	BRCA
TCGA-D8-A27V-01A	3.733639566	Tumor	BRCA
TCGA-EW-A3U0-01A	2.009315269	Tumor	BRCA
TCGA-A2-A4S2-01A	3.10295226	Tumor	BRCA
TCGA-D8-A1XV-01A	3.121833011	Tumor	BRCA
TCGA-BH-A1F0-01A	2.876861863	Tumor	BRCA
TCGA-AN-A0FT-01A	4.068204852	Tumor	BRCA
TCGA-A7-A0D9-11A	1.942040176	Normal	BRCA
TCGA-E2-A15K-01A	3.13083215	Tumor	BRCA
TCGA-BH-A0DL-01A	3.126126235	Tumor	BRCA
TCGA-A2-A0EY-01A	3.10837622	Tumor	BRCA
TCGA-B6-A0IG-01A	2.905800448	Tumor	BRCA
TCGA-BH-A0HI-01A	2.795023084	Tumor	BRCA
TCGA-E2-A576-01A	4.269615141	Tumor	BRCA
TCGA-BH-A201-01A	3.163785017	Tumor	BRCA
TCGA-D8-A1JB-01A	2.864236117	Tumor	BRCA
TCGA-A1-A0SN-01A	3.107864742	Tumor	BRCA
TCGA-A8-A08A-01A	3.341605567	Tumor	BRCA
TCGA-A2-A0YI-01A	2.731636306	Tumor	BRCA
TCGA-AR-A1AN-01A	3.231550592	Tumor	BRCA
TCGA-AR-A2LM-01A	2.409188976	Tumor	BRCA
TCGA-AR-A5QQ-01A	3.606418639	Tumor	BRCA
TCGA-AR-A0TR-01A	3.338637273	Tumor	BRCA
TCGA-GM-A3XG-01A	3.350753329	Tumor	BRCA
TCGA-BH-A1FC-01A	3.340159845	Tumor	BRCA
TCGA-A2-A0D1-01A	2.688999343	Tumor	BRCA
TCGA-EW-A1P7-01A	2.560465032	Tumor	BRCA
TCGA-AR-A1AP-01A	2.576328618	Tumor	BRCA
TCGA-E2-A150-01A	2.815866365	Tumor	BRCA
TCGA-EW-A2FW-01A	3.423854659	Tumor	BRCA
TCGA-AR-A1AV-01A	3.374400702	Tumor	BRCA
TCGA-A2-A0T1-01A	2.998536429	Tumor	BRCA
TCGA-BH-A0BM-11A	2.898133773	Normal	BRCA
TCGA-BH-A0C0-11A	2.617068594	Normal	BRCA
TCGA-AO-A0JF-01A	2.417002634	Tumor	BRCA
TCGA-OL-A6VR-01A	3.269246163	Tumor	BRCA
TCGA-A8-A090-01A	3.537597251	Tumor	BRCA
TCGA-BH-A0BG-01A	2.70804248	Tumor	BRCA
TCGA-AO-A1KP-01A	3.048237318	Tumor	BRCA
TCGA-LL-A441-01A	3.161704246	Tumor	BRCA
TCGA-C8-A133-01A	3.157327579	Tumor	BRCA
TCGA-BH-A8FZ-01A	3.282862137	Tumor	BRCA
TCGA-E2-A1II-01A	3.641681011	Tumor	BRCA
TCGA-EW-A6SC-01A	3.397297805	Tumor	BRCA
TCGA-AN-A0XT-01A	2.439444889	Tumor	BRCA
TCGA-BH-A0RX-01A	3.840384164	Tumor	BRCA
TCGA-A8-A08X-01A	3.318114169	Tumor	BRCA
TCGA-AO-A03V-01A	2.961436333	Tumor	BRCA
TCGA-EW-A1PH-01A	3.304336658	Tumor	BRCA
TCGA-A2-A0ST-01A	2.945408231	Tumor	BRCA
TCGA-BH-A0BC-01A	2.890510968	Tumor	BRCA
TCGA-E9-A1NH-01A	2.575373231	Tumor	BRCA
TCGA-B6-A0X5-01A	3.008004164	Tumor	BRCA
TCGA-AC-A4ZE-01A	2.605145739	Tumor	BRCA
TCGA-A8-A07Z-01A	3.162842583	Tumor	BRCA
TCGA-OL-A66P-01A	3.403046162	Tumor	BRCA
TCGA-E2-A1LE-01A	3.179135282	Tumor	BRCA
TCGA-C8-A8HR-01A	3.073125865	Tumor	BRCA
TCGA-BH-A0H7-11A	3.114099647	Normal	BRCA
TCGA-A8-A09T-01A	2.993696575	Tumor	BRCA
TCGA-BH-A0HB-01A	3.684974015	Tumor	BRCA
TCGA-A8-A08G-01A	3.070980635	Tumor	BRCA
TCGA-A2-A0EQ-01A	3.236453846	Tumor	BRCA
TCGA-A8-A081-01A	3.475340953	Tumor	BRCA
TCGA-AO-A1KO-01A	2.86256039	Tumor	BRCA
TCGA-BH-A0HW-01A	3.451845863	Tumor	BRCA
TCGA-OL-A66H-01A	3.33877438	Tumor	BRCA
TCGA-A2-A0T0-01A	3.314105869	Tumor	BRCA
TCGA-A7-A0DB-11A	1.933687576	Normal	BRCA
TCGA-AN-A04C-01A	4.049371655	Tumor	BRCA
TCGA-E2-A573-01A	3.028467612	Tumor	BRCA
TCGA-AN-A0XS-01A	2.968963505	Tumor	BRCA
TCGA-D8-A3Z6-01A	3.272590185	Tumor	BRCA
TCGA-EW-A3E8-01B	2.960080991	Tumor	BRCA
TCGA-C8-A137-01A	3.199377079	Tumor	BRCA
TCGA-GM-A4E0-01A	2.655651577	Tumor	BRCA
TCGA-E2-A1B4-01A	3.033116071	Tumor	BRCA
TCGA-EW-A2FS-01A	3.49311698	Tumor	BRCA
TCGA-S3-A6ZG-01A	3.034046872	Tumor	BRCA
TCGA-BH-A209-11A	2.715672878	Normal	BRCA
TCGA-GM-A3XN-01A	3.011828348	Tumor	BRCA
TCGA-EW-A1P8-01A	3.007215092	Tumor	BRCA
TCGA-E2-A156-01A	3.05536465	Tumor	BRCA
TCGA-AC-A8OP-01A	3.096010843	Tumor	BRCA
TCGA-AN-A0FS-01A	2.854832267	Tumor	BRCA
TCGA-E2-A15M-11A	1.987899699	Normal	BRCA
TCGA-B6-A0IM-01A	2.394913114	Tumor	BRCA
TCGA-E9-A3HO-01A	3.649080724	Tumor	BRCA
TCGA-E2-A1L7-11A	3.030959263	Normal	BRCA
TCGA-D8-A27K-01A	2.670991657	Tumor	BRCA
TCGA-E9-A2JT-01A	2.385277582	Tumor	BRCA
TCGA-BH-A1EN-11A	2.238954059	Normal	BRCA
TCGA-GM-A2DK-01A	2.989486544	Tumor	BRCA
TCGA-AR-A1AK-01A	3.170268798	Tumor	BRCA
TCGA-E2-A15R-01A	3.393244593	Tumor	BRCA
TCGA-BH-A18Q-01A	3.152110502	Tumor	BRCA
TCGA-BH-A0DV-11A	3.160899544	Normal	BRCA
TCGA-E2-A153-01A	3.074891285	Tumor	BRCA
TCGA-BH-A0BT-01A	3.933358516	Tumor	BRCA
TCGA-E9-A54Y-01A	4.981666502	Tumor	BRCA
TCGA-E2-A14Q-01A	2.230916317	Tumor	BRCA
TCGA-BH-A0HN-01A	3.054438748	Tumor	BRCA
TCGA-E2-A1IK-01A	3.327384271	Tumor	BRCA
TCGA-E2-A10C-01A	3.979638373	Tumor	BRCA
TCGA-A8-A095-01A	2.692420621	Tumor	BRCA
TCGA-BH-A0DH-11A	2.492403147	Normal	BRCA
TCGA-A7-A0DB-01A	2.500214658	Tumor	BRCA
TCGA-BH-A18J-01A	3.065006685	Tumor	BRCA
TCGA-BH-A28O-01A	2.6752045	Tumor	BRCA
TCGA-AC-A3TN-01A	3.183457086	Tumor	BRCA
TCGA-A7-A13E-01A	2.518898933	Tumor	BRCA
TCGA-BH-A0W5-01A	2.989649697	Tumor	BRCA
TCGA-GM-A2DD-01A	2.740793616	Tumor	BRCA
TCGA-AN-A0XV-01A	3.189307736	Tumor	BRCA
TCGA-E2-A1IL-01A	2.756414563	Tumor	BRCA
TCGA-EW-A2FR-01A	3.099164505	Tumor	BRCA
TCGA-3C-AAAU-01A	2.927570754	Tumor	BRCA
TCGA-AR-A24W-01A	3.256521235	Tumor	BRCA
TCGA-OL-A5RZ-01A	3.741218852	Tumor	BRCA
TCGA-E9-A1RB-01A	3.812278294	Tumor	BRCA
TCGA-AN-A0AJ-01A	3.656304275	Tumor	BRCA
TCGA-AR-A1AT-01A	2.746992066	Tumor	BRCA
TCGA-BH-A1FD-11B	2.343822192	Normal	BRCA
TCGA-A8-A09Q-01A	3.531850955	Tumor	BRCA
TCGA-A8-A083-01A	2.500330036	Tumor	BRCA
TCGA-AN-A0XL-01A	3.037974296	Tumor	BRCA
TCGA-E9-A1RC-01A	3.161636121	Tumor	BRCA
TCGA-D8-A27I-01A	3.096109234	Tumor	BRCA
TCGA-A2-A04Y-01A	2.994785014	Tumor	BRCA
TCGA-PE-A5DC-01A	2.888605652	Tumor	BRCA
TCGA-OL-A5D8-01A	2.93937428	Tumor	BRCA
TCGA-A7-A26E-01A	2.084457119	Tumor	BRCA
TCGA-AN-A0FL-01A	3.365740388	Tumor	BRCA
TCGA-A8-A0A1-01A	3.074476305	Tumor	BRCA
TCGA-AN-A0FN-01A	2.843358884	Tumor	BRCA
TCGA-D8-A1J9-01A	3.084975227	Tumor	BRCA
TCGA-BH-A1EO-01A	2.569764487	Tumor	BRCA
TCGA-B6-A0I2-01A	3.270139902	Tumor	BRCA
TCGA-E9-A5UP-01A	2.98328325	Tumor	BRCA
TCGA-A2-A0T5-01A	3.501241103	Tumor	BRCA
TCGA-A7-A0DA-01A	2.739913751	Tumor	BRCA
TCGA-BH-A1FJ-11B	2.535645035	Normal	BRCA
TCGA-B6-A0IC-01A	2.815924683	Tumor	BRCA
TCGA-BH-A1FH-11B	2.686370095	Normal	BRCA
TCGA-BH-A5J0-01A	2.99881978	Tumor	BRCA
TCGA-A2-A0CY-01A	3.855006227	Tumor	BRCA
TCGA-E9-A245-01A	2.775622292	Tumor	BRCA
TCGA-GM-A3NW-01A	3.117394713	Tumor	BRCA
TCGA-A1-A0SB-01A	3.045671231	Tumor	BRCA
TCGA-BH-A0B8-11A	1.672800666	Normal	BRCA
TCGA-OL-A66N-01A	3.518244583	Tumor	BRCA
TCGA-A2-A0CQ-01A	3.3639977	Tumor	BRCA
TCGA-C8-A1HG-01A	3.397892783	Tumor	BRCA
TCGA-AC-A2BK-01A	3.543389114	Tumor	BRCA
TCGA-A8-A08J-01A	3.389597551	Tumor	BRCA
TCGA-A8-A09V-01A	2.279073836	Tumor	BRCA
TCGA-A2-A0T3-01A	3.001265474	Tumor	BRCA
TCGA-AC-A2FM-11B	3.377206133	Normal	BRCA
TCGA-C8-A1HK-01A	3.260243457	Tumor	BRCA
TCGA-AN-A04A-01A	3.120512792	Tumor	BRCA
TCGA-E9-A1RG-01A	4.297134344	Tumor	BRCA
TCGA-JL-A3YW-01A	2.996355442	Tumor	BRCA
TCGA-E2-A154-01A	3.194977012	Tumor	BRCA
TCGA-A2-A04U-01A	4.867960938	Tumor	BRCA
TCGA-BH-A0EE-01A	4.070596847	Tumor	BRCA
TCGA-BH-A0H5-01A	2.734189116	Tumor	BRCA
TCGA-EW-A1IW-01A	3.047369795	Tumor	BRCA
TCGA-AO-A0J4-01A	2.617329344	Tumor	BRCA
TCGA-A7-A3J1-01A	2.593660745	Tumor	BRCA
TCGA-E9-A243-01A	2.491934327	Tumor	BRCA
TCGA-C8-A134-01A	2.857214732	Tumor	BRCA
TCGA-BH-A1FC-11A	2.906288425	Normal	BRCA
TCGA-D8-A1Y1-01A	3.740777996	Tumor	BRCA
TCGA-AO-A12A-01A	3.382904102	Tumor	BRCA
TCGA-E2-A108-01A	3.212361555	Tumor	BRCA
TCGA-BH-A1F8-11B	2.869475529	Normal	BRCA
TCGA-BH-A0E1-01A	2.953866581	Tumor	BRCA
TCGA-BH-A204-11A	1.865576936	Normal	BRCA
TCGA-E2-A14U-01A	3.235399372	Tumor	BRCA
TCGA-BH-A0HL-01A	2.979795718	Tumor	BRCA
TCGA-E9-A229-01A	2.734495961	Tumor	BRCA
TCGA-A8-A08T-01A	3.260005191	Tumor	BRCA
TCGA-E9-A1RF-01A	3.143293447	Tumor	BRCA
TCGA-A2-A04T-01A	3.331870536	Tumor	BRCA
TCGA-E2-A15P-01A	3.082928209	Tumor	BRCA
TCGA-C8-A3M8-01A	3.034303519	Tumor	BRCA
TCGA-LL-A5YO-01A	3.448405984	Tumor	BRCA
TCGA-OL-A66L-01A	3.610698648	Tumor	BRCA
TCGA-OL-A66K-01A	3.318326594	Tumor	BRCA
TCGA-E2-A1LG-01A	2.191574476	Tumor	BRCA
TCGA-E2-A1LS-01A	3.018532839	Tumor	BRCA
TCGA-BH-A0H5-11A	2.408912899	Normal	BRCA
TCGA-A7-A426-01A	2.623214585	Tumor	BRCA
TCGA-BH-A0B7-01A	2.630776429	Tumor	BRCA
TCGA-AC-A2FO-01A	3.092807308	Tumor	BRCA
TCGA-D8-A27L-01A	2.633068124	Tumor	BRCA
TCGA-AC-A2FF-01A	2.421369408	Tumor	BRCA
TCGA-GM-A2D9-01A	4.355989929	Tumor	BRCA
TCGA-A2-A0D3-01A	3.89279584	Tumor	BRCA
TCGA-A7-A0CH-11A	2.836144891	Normal	BRCA
TCGA-A2-A0EO-01A	2.94463433	Tumor	BRCA
TCGA-E9-A1NA-11A	2.620183606	Normal	BRCA
TCGA-A2-A0T7-01A	3.297038612	Tumor	BRCA
TCGA-OL-A6VO-01A	3.515961888	Tumor	BRCA
TCGA-BH-A0EI-01A	2.336735882	Tumor	BRCA
TCGA-A8-A094-01A	3.627588548	Tumor	BRCA
TCGA-A8-A092-01A	4.140483615	Tumor	BRCA
TCGA-AC-A3W6-01A	2.951322389	Tumor	BRCA
TCGA-BH-A0BA-01A	3.040510824	Tumor	BRCA
TCGA-EW-A1OX-01A	2.518498816	Tumor	BRCA
TCGA-A2-A0CR-01A	2.923162722	Tumor	BRCA
TCGA-D8-A1JD-01A	3.067256661	Tumor	BRCA
TCGA-C8-A26X-01A	3.560967747	Tumor	BRCA
TCGA-E9-A1RC-11A	1.7475472	Normal	BRCA
TCGA-A1-A0SE-01A	2.962235078	Tumor	BRCA
TCGA-A7-A4SF-01A	3.528824049	Tumor	BRCA
TCGA-OL-A66O-01A	3.863758226	Tumor	BRCA
TCGA-C8-A26W-01A	3.237586011	Tumor	BRCA
TCGA-E2-A9RU-01A	7.426154962	Tumor	BRCA
TCGA-AN-A0FW-01A	3.299845352	Tumor	BRCA
TCGA-D8-A1JC-01A	3.187678637	Tumor	BRCA
TCGA-C8-A12V-01A	3.102048237	Tumor	BRCA
TCGA-A2-A04P-01A	3.475203897	Tumor	BRCA
TCGA-BH-A0W3-01A	2.532865321	Tumor	BRCA
TCGA-BH-A0B5-01A	2.705338834	Tumor	BRCA
TCGA-S3-AA10-01A	3.835288039	Tumor	BRCA
TCGA-BH-A0B0-01A	2.74574248	Tumor	BRCA
TCGA-E2-A574-01A	4.157610601	Tumor	BRCA
TCGA-AN-A0XN-01A	2.900788548	Tumor	BRCA
TCGA-AN-A0XW-01A	2.682493587	Tumor	BRCA
TCGA-BH-A0DK-11A	2.886434317	Normal	BRCA
TCGA-C8-A1HF-01A	3.78542986	Tumor	BRCA
TCGA-BH-A0AU-11A	2.699341054	Normal	BRCA
TCGA-AR-A2LO-01A	3.280679665	Tumor	BRCA
TCGA-D8-A1XA-01A	3.496446754	Tumor	BRCA
TCGA-BH-A0BL-01A	2.598386014	Tumor	BRCA
TCGA-EW-A1J2-01A	2.475454268	Tumor	BRCA
TCGA-BH-A0AZ-01A	2.914602663	Tumor	BRCA
TCGA-E9-A227-01A	2.977364519	Tumor	BRCA
TCGA-A2-A0D2-01A	3.049469177	Tumor	BRCA
TCGA-D8-A1XM-01A	2.782712041	Tumor	BRCA
TCGA-D8-A1Y3-01A	4.827379467	Tumor	BRCA
TCGA-C8-A275-01A	2.698018482	Tumor	BRCA
TCGA-E2-A3DX-01A	3.140879452	Tumor	BRCA
TCGA-C8-A1HM-01A	5.604439762	Tumor	BRCA
TCGA-E2-A158-01A	2.465628463	Tumor	BRCA
TCGA-AR-A0TP-01A	3.667149346	Tumor	BRCA
TCGA-A7-A26F-01B	2.281023275	Tumor	BRCA
TCGA-A2-A1FW-01A	3.273555267	Tumor	BRCA
TCGA-E2-A15A-06A	3.301829557	Tumor	BRCA
TCGA-BH-A0C7-01B	2.542113691	Tumor	BRCA
TCGA-AR-A1AJ-01A	3.072518813	Tumor	BRCA
TCGA-E9-A1R5-01A	3.356475308	Tumor	BRCA
TCGA-A8-A09A-01A	2.870103442	Tumor	BRCA
TCGA-GM-A2DC-01A	3.057411036	Tumor	BRCA
TCGA-A2-A3KC-01A	2.705012752	Tumor	BRCA
TCGA-AO-A0J9-01A	3.153819502	Tumor	BRCA
TCGA-E2-A14Y-01A	3.393151386	Tumor	BRCA
TCGA-D8-A4Z1-01A	2.709993304	Tumor	BRCA
TCGA-3C-AALI-01A	3.425582179	Tumor	BRCA
TCGA-E2-A159-01A	2.654097817	Tumor	BRCA
TCGA-E2-A155-01A	2.895775284	Tumor	BRCA
TCGA-A8-A082-01A	2.732964328	Tumor	BRCA
TCGA-E2-A14R-01A	3.501281358	Tumor	BRCA
TCGA-D8-A141-01A	3.434908882	Tumor	BRCA
TCGA-BH-A204-01A	3.040160383	Tumor	BRCA
TCGA-E2-A109-01A	3.534417943	Tumor	BRCA
TCGA-C8-A1HJ-01A	3.117345533	Tumor	BRCA
TCGA-BH-A0C1-01B	3.862147958	Tumor	BRCA
TCGA-E9-A1RI-11A	1.638085572	Normal	BRCA
TCGA-D8-A1Y2-01A	3.280730026	Tumor	BRCA
TCGA-E2-A1LH-11A	2.813228359	Normal	BRCA
TCGA-AR-A2LJ-01A	3.037658148	Tumor	BRCA
TCGA-AC-A2QH-01B	3.098029009	Tumor	BRCA
TCGA-A2-A0YK-01A	2.392668494	Tumor	BRCA
TCGA-E9-A22H-01A	2.503191967	Tumor	BRCA
TCGA-E2-A1L8-01A	3.056930884	Tumor	BRCA
TCGA-BH-A0B8-01A	3.307463524	Tumor	BRCA
TCGA-BH-A18G-01A	3.568765857	Tumor	BRCA
TCGA-JL-A3YX-01A	3.909477208	Tumor	BRCA
TCGA-S3-AA17-01A	3.290923534	Tumor	BRCA
TCGA-BH-A0B5-11A	1.873085106	Normal	BRCA
TCGA-E2-A15M-01A	2.843089977	Tumor	BRCA
TCGA-E2-A56Z-01A	3.501405083	Tumor	BRCA
TCGA-A7-A0CH-01A	2.881069774	Tumor	BRCA
TCGA-AR-A0TZ-01A	3.061840791	Tumor	BRCA
TCGA-E2-A15I-01A	2.362815766	Tumor	BRCA
TCGA-BH-A0B4-01A	4.003955292	Tumor	BRCA
TCGA-E2-A15K-06A	2.836015546	Tumor	BRCA
TCGA-BH-A0WA-01A	2.912256826	Tumor	BRCA
TCGA-A2-A0ET-01A	3.179773922	Tumor	BRCA
TCGA-OL-A5RW-01A	2.668739165	Tumor	BRCA
TCGA-A7-A13D-01B	1.658839246	Tumor	BRCA
TCGA-AN-A0FD-01A	3.36395061	Tumor	BRCA
TCGA-BH-A0H7-01A	3.412152068	Tumor	BRCA
TCGA-LL-A5YL-01A	3.911617615	Tumor	BRCA
TCGA-A2-A0D0-01A	3.791085991	Tumor	BRCA
TCGA-AO-A129-01A	3.25554947	Tumor	BRCA
TCGA-BH-A1EW-01A	3.395721442	Tumor	BRCA
TCGA-AO-A03M-01B	3.545763078	Tumor	BRCA
TCGA-B6-A0RP-01A	2.848606837	Tumor	BRCA
TCGA-E2-A15T-01A	3.04447997	Tumor	BRCA
TCGA-A2-A4RW-01A	3.009399344	Tumor	BRCA
TCGA-AC-A2FF-11A	3.076872985	Normal	BRCA
TCGA-BH-A0B7-11A	3.005254333	Normal	BRCA
TCGA-A8-A08O-01A	3.055893924	Tumor	BRCA
TCGA-BH-A18I-01A	3.166100445	Tumor	BRCA
TCGA-BH-A0BM-01A	3.029010873	Tumor	BRCA
TCGA-E2-A14N-01A	3.028777242	Tumor	BRCA
TCGA-5L-AAT0-01A	2.933916198	Tumor	BRCA
TCGA-E9-A1NG-11A	2.357968588	Normal	BRCA
TCGA-BH-A6R9-01A	3.216668758	Tumor	BRCA
TCGA-EW-A1PG-01A	3.827409947	Tumor	BRCA
TCGA-AN-A03Y-01A	3.596680214	Tumor	BRCA
TCGA-BH-A0DL-11A	2.800279906	Normal	BRCA
TCGA-B6-A0RT-01A	2.634837696	Tumor	BRCA
TCGA-A2-A25D-01A	3.258584367	Tumor	BRCA
TCGA-A7-A56D-01A	3.972741903	Tumor	BRCA
TCGA-D8-A73W-01A	3.391645121	Tumor	BRCA
TCGA-AO-A0J5-01A	2.75061428	Tumor	BRCA
TCGA-E9-A1R7-11A	1.858141836	Normal	BRCA
TCGA-A2-A1G6-01A	2.930123572	Tumor	BRCA
TCGA-AC-A3OD-01B	2.205488658	Tumor	BRCA
TCGA-BH-A0H9-11A	1.917670322	Normal	BRCA
TCGA-A7-A0CJ-01A	3.261264812	Tumor	BRCA
TCGA-A8-A07U-01A	2.837456926	Tumor	BRCA
TCGA-D8-A1XS-01A	3.074839585	Tumor	BRCA
TCGA-B6-A0I8-01A	3.42378971	Tumor	BRCA
TCGA-LL-A5YM-01A	4.10387339	Tumor	BRCA
TCGA-E2-A15E-01A	2.869845388	Tumor	BRCA
TCGA-D8-A27G-01A	2.636629226	Tumor	BRCA
TCGA-BH-A1EX-01A	2.86843507	Tumor	BRCA
TCGA-A8-A076-01A	3.957962615	Tumor	BRCA
TCGA-EW-A1OV-01A	3.370932977	Tumor	BRCA
TCGA-B6-A0X7-01A	2.946361099	Tumor	BRCA
TCGA-B6-A0WT-01A	2.722262164	Tumor	BRCA
TCGA-A2-A4S3-01A	3.687761033	Tumor	BRCA
TCGA-BH-A0BZ-01A	3.453663684	Tumor	BRCA
TCGA-OL-A5RU-01A	3.157048414	Tumor	BRCA
TCGA-D8-A73U-01A	2.531882672	Tumor	BRCA
TCGA-A2-A0YT-01A	4.227896514	Tumor	BRCA
TCGA-A1-A0SK-01A	2.504347259	Tumor	BRCA
TCGA-E9-A295-01A	4.1489175	Tumor	BRCA
TCGA-AR-A1AR-01A	2.729074278	Tumor	BRCA
TCGA-D8-A1XY-01A	3.223169241	Tumor	BRCA
TCGA-LL-A8F5-01A	3.93533205	Tumor	BRCA
TCGA-E9-A1R6-01A	3.645434343	Tumor	BRCA
TCGA-BH-A1FL-01A	3.524951509	Tumor	BRCA
TCGA-BH-A18S-11A	2.794344015	Normal	BRCA
TCGA-E9-A1RE-01A	3.778757503	Tumor	BRCA
TCGA-BH-A0BC-11A	2.955100504	Normal	BRCA
TCGA-D8-A1JN-01A	3.301444324	Tumor	BRCA
TCGA-D8-A145-01A	2.959202223	Tumor	BRCA
TCGA-B6-A0IK-01A	2.764609356	Tumor	BRCA
TCGA-C8-A1HE-01A	2.704842711	Tumor	BRCA
TCGA-A8-A0AB-01A	3.192391922	Tumor	BRCA
TCGA-EW-A1J3-01A	2.898574817	Tumor	BRCA
TCGA-GI-A2C8-01A	3.065009151	Tumor	BRCA
TCGA-A2-A0YJ-01A	3.187720076	Tumor	BRCA
TCGA-A8-A0A7-01A	2.90604762	Tumor	BRCA
TCGA-A8-A08L-01A	3.442400076	Tumor	BRCA
TCGA-BH-A0H6-01A	3.366008486	Tumor	BRCA
TCGA-D8-A1XL-01A	4.231290403	Tumor	BRCA
TCGA-E2-A10B-01A	3.459890826	Tumor	BRCA
TCGA-E9-A228-01A	2.80399522	Tumor	BRCA
TCGA-A2-A3KD-01A	2.830348682	Tumor	BRCA
TCGA-AQ-A7U7-01A	2.769490103	Tumor	BRCA
TCGA-AO-A1KS-01A	3.181889822	Tumor	BRCA
TCGA-A7-A0DC-01B	2.513069603	Tumor	BRCA
TCGA-BH-A0EB-01A	3.216725145	Tumor	BRCA
TCGA-E2-A1LB-11A	2.978718037	Normal	BRCA
TCGA-C8-A12W-01A	4.985298713	Tumor	BRCA
TCGA-AR-A24L-01A	2.933150817	Tumor	BRCA
TCGA-EW-A1PB-01A	2.905899332	Tumor	BRCA
TCGA-D8-A1JJ-01A	3.202695133	Tumor	BRCA
TCGA-C8-A12Z-01A	3.431649478	Tumor	BRCA
TCGA-A8-A09X-01A	3.547025893	Tumor	BRCA
TCGA-AC-A62Y-01A	3.060371634	Tumor	BRCA
TCGA-AC-A3YJ-01A	3.248406424	Tumor	BRCA
TCGA-E9-A22G-01A	2.60798011	Tumor	BRCA
TCGA-GM-A5PX-01A	3.38881594	Tumor	BRCA
TCGA-A2-A4RX-01A	2.227223444	Tumor	BRCA
TCGA-BH-A0HK-11A	3.20946773	Normal	BRCA
TCGA-B6-A0WW-01A	3.033065921	Tumor	BRCA
TCGA-A2-A0SV-01A	3.488644653	Tumor	BRCA
TCGA-AR-A24U-01A	2.676254345	Tumor	BRCA
TCGA-B6-A0X0-01A	3.189521727	Tumor	BRCA
TCGA-BH-A0EA-01A	2.692537262	Tumor	BRCA
TCGA-LL-A440-01A	2.70543668	Tumor	BRCA
TCGA-A1-A0SQ-01A	2.565494419	Tumor	BRCA
TCGA-A8-A09N-01A	4.195120356	Tumor	BRCA
TCGA-AC-A3QQ-01B	2.021857925	Tumor	BRCA
TCGA-E2-A1BC-11A	1.664002696	Normal	BRCA
TCGA-BH-A18V-06A	2.272849958	Tumor	BRCA
TCGA-BH-A18H-01A	3.554741171	Tumor	BRCA
TCGA-E2-A1LH-01A	3.072746598	Tumor	BRCA
TCGA-C8-A27A-01A	3.073811778	Tumor	BRCA
TCGA-E9-A1R4-01A	3.16409454	Tumor	BRCA
TCGA-A2-A3XU-01A	4.45889282	Tumor	BRCA
TCGA-HN-A2NL-01A	3.955284604	Tumor	BRCA
TCGA-BH-A0BO-01A	3.544480514	Tumor	BRCA
TCGA-D8-A1Y0-01A	3.321377892	Tumor	BRCA
TCGA-B6-A40B-01A	3.618335707	Tumor	BRCA
TCGA-PL-A8LX-01A	3.359824081	Tumor	BRCA
TCGA-B6-A1KF-01A	3.387587122	Tumor	BRCA
TCGA-AO-A0J7-01A	3.489034019	Tumor	BRCA
TCGA-EW-A2FV-01A	3.293177863	Tumor	BRCA
TCGA-AR-A252-01A	2.391181679	Tumor	BRCA
TCGA-AN-A0XR-01A	2.654688308	Tumor	BRCA
TCGA-A2-A0YC-01A	2.926248486	Tumor	BRCA
TCGA-A8-A07P-01A	3.278755513	Tumor	BRCA
TCGA-BH-A1FR-11B	2.468636131	Normal	BRCA
TCGA-E9-A3X8-01A	3.835042404	Tumor	BRCA
TCGA-AC-A2B8-01A	2.72613857	Tumor	BRCA
TCGA-AO-A0JL-01A	3.28021095	Tumor	BRCA
TCGA-BH-A1FB-11A	2.687288707	Normal	BRCA
TCGA-D8-A27W-01A	4.310728257	Tumor	BRCA
TCGA-B6-A0RO-01A	3.478620296	Tumor	BRCA
TCGA-BH-A0DE-01A	2.88938978	Tumor	BRCA
TCGA-D8-A147-01A	2.974044385	Tumor	BRCA
TCGA-BH-A202-01A	3.248488426	Tumor	BRCA
TCGA-BH-A18R-01A	4.013998085	Tumor	BRCA
TCGA-BH-A0HA-11A	2.985527792	Normal	BRCA
TCGA-B6-A0RV-01A	2.829313535	Tumor	BRCA
TCGA-D8-A27P-01A	2.626958587	Tumor	BRCA
TCGA-BH-A0W7-01A	3.558102582	Tumor	BRCA
TCGA-BH-A0E1-11A	3.359547176	Normal	BRCA
TCGA-AC-A7VB-01A	2.563390598	Tumor	BRCA
TCGA-AN-A046-01A	3.1082397	Tumor	BRCA
TCGA-A2-A0SX-01A	2.641274494	Tumor	BRCA
TCGA-A8-A06N-01A	3.100790856	Tumor	BRCA
TCGA-BH-A8G0-01A	2.73373719	Tumor	BRCA
TCGA-BH-A0HP-01A	2.613898803	Tumor	BRCA
TCGA-BH-A18U-01A	3.714931262	Tumor	BRCA
TCGA-AN-A0AS-01A	3.630577211	Tumor	BRCA
TCGA-AO-A0JC-01A	2.398738066	Tumor	BRCA
TCGA-BH-A1F2-01A	2.687836693	Tumor	BRCA
TCGA-BH-A18M-01A	2.764988617	Tumor	BRCA
TCGA-C8-A12L-01A	3.479047054	Tumor	BRCA
TCGA-E9-A1R7-01A	2.808499059	Tumor	BRCA
TCGA-BH-A1FH-01A	2.617878761	Tumor	BRCA
TCGA-AR-A24V-01A	2.82470561	Tumor	BRCA
TCGA-AC-A6IX-01A	3.233018306	Tumor	BRCA
TCGA-D8-A1JH-01A	2.656817925	Tumor	BRCA
TCGA-BH-A1FE-01A	3.039987697	Tumor	BRCA
TCGA-A2-A25C-01A	2.47280988	Tumor	BRCA
TCGA-B6-A0IQ-01A	3.790673465	Tumor	BRCA
TCGA-AO-A0JI-01A	2.765066249	Tumor	BRCA
TCGA-AC-A2FB-11A	2.392666796	Normal	BRCA
TCGA-B6-A0IA-01A	2.432435122	Tumor	BRCA
TCGA-E2-A1L7-01A	3.148877435	Tumor	BRCA
TCGA-BH-A18F-01A	3.124461099	Tumor	BRCA
TCGA-C8-A1HI-01A	3.585268686	Tumor	BRCA
TCGA-A2-A0YD-01A	2.765536837	Tumor	BRCA
TCGA-A8-A06U-01A	4.382343033	Tumor	BRCA
TCGA-BH-A18S-01A	3.573792955	Tumor	BRCA
TCGA-A8-A08S-01A	3.252805819	Tumor	BRCA
TCGA-A8-A08C-01A	3.118435664	Tumor	BRCA
TCGA-C8-A1HO-01A	2.979913082	Tumor	BRCA
TCGA-AO-A0JG-01A	2.233076807	Tumor	BRCA
TCGA-E9-A1NF-01A	3.283132936	Tumor	BRCA
TCGA-AO-A0J6-01A	3.72332489	Tumor	BRCA
TCGA-LL-A5YP-01A	3.116551586	Tumor	BRCA
TCGA-BH-A0DI-01A	2.909782487	Tumor	BRCA
TCGA-BH-A1FJ-01A	3.074211259	Tumor	BRCA
TCGA-UU-A93S-01A	2.746046149	Tumor	BRCA
TCGA-A2-A0YE-01A	2.940384737	Tumor	BRCA
TCGA-BH-A209-01A	3.586011017	Tumor	BRCA
TCGA-OL-A5RX-01A	3.323847129	Tumor	BRCA
TCGA-E2-A15D-01A	3.083828073	Tumor	BRCA
TCGA-D8-A27H-01A	2.845537299	Tumor	BRCA
TCGA-BH-A1F6-01A	3.012848314	Tumor	BRCA
TCGA-A1-A0SD-01A	2.653829051	Tumor	BRCA
TCGA-A7-A26J-01B	1.786753713	Tumor	BRCA
TCGA-D8-A1XC-01A	2.791381251	Tumor	BRCA
TCGA-A2-A04R-01A	2.831316177	Tumor	BRCA
TCGA-LD-A66U-01A	4.061386802	Tumor	BRCA
TCGA-E2-A15O-01A	3.381483927	Tumor	BRCA
TCGA-AR-A24T-01A	2.684929744	Tumor	BRCA
TCGA-BH-A0HO-01A	3.269385536	Tumor	BRCA
TCGA-A7-A6VW-01A	3.768669276	Tumor	BRCA
TCGA-E2-A153-11A	2.860528584	Normal	BRCA
TCGA-BH-A0HY-01A	3.166020382	Tumor	BRCA
TCGA-3C-AALJ-01A	4.150430989	Tumor	BRCA
TCGA-BH-AB28-01A	2.64685509	Tumor	BRCA
TCGA-A7-A0CG-01A	2.403024998	Tumor	BRCA
TCGA-A8-A08H-01A	3.044719037	Tumor	BRCA
TCGA-B6-A0WV-01A	3.433030959	Tumor	BRCA
TCGA-D8-A1XF-01A	2.918944468	Tumor	BRCA
TCGA-BH-A0BQ-01A	3.198611366	Tumor	BRCA
TCGA-E9-A1RF-11A	1.870143444	Normal	BRCA
TCGA-EW-A1PC-01B	3.361726185	Tumor	BRCA
TCGA-A8-A08I-01A	2.948908203	Tumor	BRCA
TCGA-B6-A0X4-01A	2.991034489	Tumor	BRCA
TCGA-E9-A2JS-01A	3.892586249	Tumor	BRCA
TCGA-A8-A096-01A	2.970583019	Tumor	BRCA
TCGA-BH-A1F6-11B	2.377969662	Normal	BRCA
TCGA-B6-A0WY-01A	3.539865783	Tumor	BRCA
TCGA-BH-A18V-11A	3.394321306	Normal	BRCA
TCGA-A8-A09E-01A	3.268189761	Tumor	BRCA
TCGA-BH-A1ES-06A	2.034018387	Tumor	BRCA
TCGA-EW-A1OW-01A	3.674868567	Tumor	BRCA
TCGA-D8-A1XD-01A	2.727884974	Tumor	BRCA
TCGA-E9-A54X-01A	2.733630932	Tumor	BRCA
TCGA-B6-A0RG-01A	2.720255315	Tumor	BRCA
TCGA-A8-A097-01A	3.260896142	Tumor	BRCA
TCGA-A2-A0CX-01A	3.87938082	Tumor	BRCA
TCGA-E9-A5FK-01A	3.185255127	Tumor	BRCA
TCGA-BH-A1FG-11B	2.655866654	Normal	BRCA
TCGA-C8-A8HQ-01A	3.026244402	Tumor	BRCA
TCGA-BH-A0BP-01A	3.393884517	Tumor	BRCA
TCGA-B6-A0RL-01A	3.244426063	Tumor	BRCA
TCGA-A8-A08F-01A	4.064941066	Tumor	BRCA
TCGA-A2-A0CK-01A	3.053541083	Tumor	BRCA
TCGA-E9-A1N4-01A	3.177963264	Tumor	BRCA
TCGA-D8-A1XZ-01A	4.05532462	Tumor	BRCA
TCGA-AR-A1AS-01A	3.863480044	Tumor	BRCA
TCGA-BH-A18N-11A	2.39851771	Normal	BRCA
TCGA-EW-A424-01A	3.39075708	Tumor	BRCA
TCGA-A7-A3RF-01A	2.82898051	Tumor	BRCA
TCGA-AR-A24H-01A	2.618162616	Tumor	BRCA
TCGA-A8-A06T-01A	3.599818512	Tumor	BRCA
TCGA-C8-A1HL-01A	3.211939717	Tumor	BRCA
TCGA-D8-A1X8-01A	2.888529021	Tumor	BRCA
TCGA-AO-A1KT-01A	3.84466714	Tumor	BRCA
TCGA-E2-A15K-11A	2.70965064	Normal	BRCA
TCGA-B6-A0RQ-01A	3.135371661	Tumor	BRCA
TCGA-AR-A1AQ-01A	2.826816149	Tumor	BRCA
TCGA-OL-A5D6-01A	2.880729829	Tumor	BRCA
TCGA-A8-A091-01A	2.862707516	Tumor	BRCA
TCGA-A7-A4SE-01A	2.854704866	Tumor	BRCA
TCGA-AC-A2FE-01A	3.002800486	Tumor	BRCA
TCGA-BH-A1F2-11A	1.836610486	Normal	BRCA
TCGA-E9-A1ND-11A	2.929854663	Normal	BRCA
TCGA-C8-A26Z-01A	3.785739007	Tumor	BRCA
TCGA-C8-A12Y-01A	3.701917981	Tumor	BRCA
TCGA-A7-A13F-01A	2.897147554	Tumor	BRCA
TCGA-BH-A28Q-01A	3.144184763	Tumor	BRCA
TCGA-GM-A5PV-01A	2.960763622	Tumor	BRCA
TCGA-A7-A4SC-01A	1.943927587	Tumor	BRCA
TCGA-A8-A09G-01A	2.940757357	Tumor	BRCA
TCGA-A7-A13E-11A	2.282565946	Normal	BRCA
TCGA-E2-A15H-01A	3.659378585	Tumor	BRCA
TCGA-A7-A13E-01B	1.572837374	Tumor	BRCA
TCGA-B6-A0IH-01A	3.191987897	Tumor	BRCA
TCGA-A2-A1G4-01A	2.455920357	Tumor	BRCA
TCGA-A8-A093-01A	2.910817271	Tumor	BRCA
TCGA-C8-A12O-01A	3.667501405	Tumor	BRCA
TCGA-AO-A1KQ-01A	4.264714464	Tumor	BRCA
TCGA-AR-A256-01A	3.240537197	Tumor	BRCA
TCGA-OL-A66I-01A	3.499801739	Tumor	BRCA
TCGA-C8-A3M7-01A	2.956641968	Tumor	BRCA
TCGA-A2-A04W-01A	2.859229375	Tumor	BRCA
TCGA-OL-A97C-01A	2.195195022	Tumor	BRCA
TCGA-AR-A1AM-01A	2.608201656	Tumor	BRCA
TCGA-AR-A2LR-01A	3.206947076	Tumor	BRCA
TCGA-EW-A1OZ-01A	3.614346858	Tumor	BRCA
TCGA-A1-A0SF-01A	3.99979859	Tumor	BRCA
TCGA-A1-A0SJ-01A	4.20034652	Tumor	BRCA
TCGA-A7-A13G-11A	1.536283363	Normal	BRCA
TCGA-D8-A1JU-01A	2.605416354	Tumor	BRCA
TCGA-A8-A07F-01A	3.195830026	Tumor	BRCA
TCGA-A7-A6VY-01A	2.868221722	Tumor	BRCA
TCGA-BH-A1FU-11A	2.756294635	Normal	BRCA
TCGA-BH-A0BZ-11A	2.490344602	Normal	BRCA
TCGA-A2-A0CU-01A	2.993930229	Tumor	BRCA
TCGA-BH-A18L-11A	2.448024444	Normal	BRCA
TCGA-E9-A1NE-01A	2.635857181	Tumor	BRCA
TCGA-A7-A0D9-01A	2.94380575	Tumor	BRCA
TCGA-C8-A12K-01A	3.853157789	Tumor	BRCA
TCGA-A8-A07O-01A	3.860529445	Tumor	BRCA
TCGA-C8-A12U-01A	3.239634115	Tumor	BRCA
TCGA-C8-A8HP-01A	3.613061631	Tumor	BRCA
TCGA-A2-A3XV-01A	4.004646162	Tumor	BRCA
TCGA-BH-A0AW-01A	3.155481594	Tumor	BRCA
TCGA-AN-A0FF-01A	2.931740973	Tumor	BRCA
TCGA-AR-A24M-01A	2.689785784	Tumor	BRCA
TCGA-BH-A0DP-11A	2.424757671	Normal	BRCA
TCGA-E2-A2P6-01A	2.486419048	Tumor	BRCA
TCGA-C8-A130-01A	3.080116256	Tumor	BRCA
TCGA-C8-A274-01A	2.804046853	Tumor	BRCA
TCGA-E9-A1RD-11A	2.015431627	Normal	BRCA
TCGA-D8-A73X-01A	3.041152367	Tumor	BRCA
TCGA-AO-A0JA-01A	2.5337671	Tumor	BRCA
TCGA-LL-A5YN-01A	3.797222388	Tumor	BRCA
TCGA-D8-A1XB-01A	2.961687258	Tumor	BRCA
TCGA-LL-A6FP-01A	4.519919331	Tumor	BRCA
TCGA-A7-A26E-01B	1.346506738	Tumor	BRCA
TCGA-A7-A6VX-01A	2.326024014	Tumor	BRCA
TCGA-AC-A6IW-01A	3.570227829	Tumor	BRCA
TCGA-BH-A0C3-01A	2.597730355	Tumor	BRCA
TCGA-E9-A1NF-11A	2.148342343	Normal	BRCA
TCGA-E2-A1L9-01A	3.259498807	Tumor	BRCA
TCGA-BH-A1EV-01A	3.046809181	Tumor	BRCA
TCGA-A2-A3XX-01A	3.240223477	Tumor	BRCA
TCGA-E9-A1NA-01A	3.627765345	Tumor	BRCA
TCGA-EW-A1OY-01A	4.077884357	Tumor	BRCA
TCGA-BH-A0AU-01A	3.3372853	Tumor	BRCA
TCGA-B6-A0WS-01A	2.873577034	Tumor	BRCA
TCGA-B6-A0I5-01A	3.955802277	Tumor	BRCA
TCGA-E2-A14P-01A	3.673467901	Tumor	BRCA
TCGA-GM-A2DF-01A	3.748507799	Tumor	BRCA
TCGA-AQ-A04H-01B	2.869398069	Tumor	BRCA
TCGA-AC-A6NO-01A	3.662720248	Tumor	BRCA
TCGA-BH-A0E9-01B	2.515469437	Tumor	BRCA
TCGA-E9-A1N4-11A	2.854931485	Normal	BRCA
TCGA-BH-A0B1-01A	3.245610809	Tumor	BRCA
TCGA-AR-A0TW-01A	3.952892409	Tumor	BRCA
TCGA-AN-A0FX-01A	3.364801736	Tumor	BRCA
TCGA-BH-A0BD-01A	2.676333318	Tumor	BRCA
TCGA-D8-A1JA-01A	2.588451639	Tumor	BRCA
TCGA-S3-AA11-01A	3.130691614	Tumor	BRCA
TCGA-AO-A03T-01A	3.51548487	Tumor	BRCA
TCGA-AC-A3YI-01A	3.9171228	Tumor	BRCA
TCGA-BH-A0B2-01A	3.09636438	Tumor	BRCA
TCGA-LL-A7T0-01A	3.329529406	Tumor	BRCA
TCGA-BH-A0DH-01A	2.853220113	Tumor	BRCA
TCGA-AC-A8OQ-01A	3.247814566	Tumor	BRCA
TCGA-C8-A12N-01A	3.379402421	Tumor	BRCA
TCGA-AO-A03U-01B	2.745304594	Tumor	BRCA
TCGA-C8-A12T-01A	2.916143603	Tumor	BRCA
TCGA-AO-A0J2-01A	4.141775411	Tumor	BRCA
TCGA-D8-A27R-01A	3.745383861	Tumor	BRCA
TCGA-A2-A0EU-01A	3.356805029	Tumor	BRCA
TCGA-AO-A12D-01A	2.968316671	Tumor	BRCA
TCGA-D8-A1XT-01A	2.944060415	Tumor	BRCA
TCGA-A2-A0CW-01A	3.728084931	Tumor	BRCA
TCGA-E2-A10F-01A	3.361214135	Tumor	BRCA
TCGA-BH-A0E7-01A	3.026540355	Tumor	BRCA
TCGA-D8-A1XG-01A	2.812687987	Tumor	BRCA
TCGA-BH-A0AY-11A	2.395410844	Normal	BRCA
TCGA-E9-A1N8-01A	3.622506156	Tumor	BRCA
TCGA-E2-A2P5-01A	3.946075794	Tumor	BRCA
TCGA-BH-A18P-11A	1.610264709	Normal	BRCA
TCGA-C8-A278-01A	3.34615747	Tumor	BRCA
TCGA-A8-A08R-01A	3.673515312	Tumor	BRCA
TCGA-E2-A15A-01A	3.128669006	Tumor	BRCA
TCGA-BH-A1FE-11B	2.783505423	Normal	BRCA
TCGA-BH-A1EO-11A	2.538899754	Normal	BRCA
TCGA-D8-A1JT-01A	2.942887636	Tumor	BRCA
TCGA-D8-A142-01A	3.043515007	Tumor	BRCA
TCGA-A2-A3Y0-01A	3.641178958	Tumor	BRCA
TCGA-AQ-A0Y5-01A	3.075932711	Tumor	BRCA
TCGA-A8-A07W-01A	3.684024357	Tumor	BRCA
TCGA-A1-A0SM-01A	3.024157545	Tumor	BRCA
TCGA-AC-A3EH-01A	2.892825146	Tumor	BRCA
TCGA-MS-A51U-01A	2.437948418	Tumor	BRCA
TCGA-AR-A24K-01A	3.21622925	Tumor	BRCA
TCGA-AC-A2BM-01A	3.297060836	Tumor	BRCA
TCGA-A2-A3XY-01A	3.104877317	Tumor	BRCA
TCGA-E2-A14W-01A	5.510803203	Tumor	BRCA
TCGA-BH-A1F8-01A	3.077932453	Tumor	BRCA
TCGA-E9-A1RA-01A	3.440866798	Tumor	BRCA
TCGA-A8-A0A6-01A	2.742193797	Tumor	BRCA
TCGA-AC-A7VC-01A	3.510816859	Tumor	BRCA
TCGA-C8-A27B-01A	3.080094584	Tumor	BRCA
TCGA-S3-AA15-01A	2.90786377	Tumor	BRCA
TCGA-BH-A1ES-01A	2.901461067	Tumor	BRCA
TCGA-E2-A1L6-01A	2.503604618	Tumor	BRCA
TCGA-BH-A0DT-11A	3.046677458	Normal	BRCA
TCGA-E9-A1R0-01A	2.496114688	Tumor	BRCA
TCGA-BH-A0B6-01A	2.678641943	Tumor	BRCA
TCGA-B6-A0RN-01A	3.089237071	Tumor	BRCA
TCGA-A8-A09W-01A	2.825542119	Tumor	BRCA
TCGA-EW-A1P3-01A	3.308140006	Tumor	BRCA
TCGA-A7-A13F-11A	2.365255068	Normal	BRCA
TCGA-A2-A0T6-01A	2.529895961	Tumor	BRCA
TCGA-A7-A5ZW-01A	3.346938531	Tumor	BRCA
TCGA-BH-A203-01A	2.921138157	Tumor	BRCA
TCGA-DS-A7WI-01A	3.564717743791218	Tumor	CESC
TCGA-EX-A449-01A	3.9533628248132877	Tumor	CESC
TCGA-VS-A958-01A	2.5404864703763494	Tumor	CESC
TCGA-MY-A5BE-01A	2.862032602572689	Tumor	CESC
TCGA-C5-A905-01A	3.837726693669964	Tumor	CESC
TCGA-Q1-A73Q-01A	2.508856217317253	Tumor	CESC
TCGA-BI-A0VR-01A	2.967718531795363	Tumor	CESC
TCGA-EK-A2PK-01A	3.6011111608857735	Tumor	CESC
TCGA-FU-A3WB-01A	3.18572391247786	Tumor	CESC
TCGA-MA-AA41-01A	3.3748399111974527	Tumor	CESC
TCGA-IR-A3LK-01A	2.9140909858045934	Tumor	CESC
TCGA-VS-A952-01A	2.9072358522498853	Tumor	CESC
TCGA-C5-A8YT-01A	3.48050861838313	Tumor	CESC
TCGA-EA-A5ZD-01A	2.3557912609062313	Tumor	CESC
TCGA-C5-A1MI-01A	3.3998932735626304	Tumor	CESC
TCGA-EK-A2RO-01A	3.241392671614196	Tumor	CESC
TCGA-FU-A3YQ-01A	2.8012947399265187	Tumor	CESC
TCGA-C5-A7CL-01A	2.8242255858660417	Tumor	CESC
TCGA-VS-A9UB-01A	3.450541447755397	Tumor	CESC
TCGA-C5-A1BM-01A	2.9216309977213197	Tumor	CESC
TCGA-C5-A2LY-01A	3.339657284001623	Tumor	CESC
TCGA-EA-A50E-01A	3.1926870975274877	Tumor	CESC
TCGA-ZJ-AAXU-01A	3.5011765395904537	Tumor	CESC
TCGA-HM-A6W2-01A	3.164847915721284	Tumor	CESC
TCGA-C5-A1MQ-01A	3.2105179708935423	Tumor	CESC
TCGA-C5-A1BE-01B	2.938737476116421	Tumor	CESC
TCGA-C5-A1MN-01A	2.925733955094123	Tumor	CESC
TCGA-VS-A9U7-01A	3.1822205661239695	Tumor	CESC
TCGA-ZJ-AB0I-01A	2.2824498596483545	Tumor	CESC
TCGA-LP-A4AX-01A	3.5191906392587766	Tumor	CESC
TCGA-JW-A5VH-01A	3.036250859607529	Tumor	CESC
TCGA-C5-A902-01A	2.960125657931179	Tumor	CESC
TCGA-FU-A23L-01A	3.7900450047070953	Tumor	CESC
TCGA-FU-A3NI-01A	3.399134013699971	Tumor	CESC
TCGA-VS-A9UT-01A	3.189293616828663	Tumor	CESC
TCGA-C5-A8YR-01A	3.026782421685396	Tumor	CESC
TCGA-VS-A94X-01A	3.789387614489016	Tumor	CESC
TCGA-VS-A8EK-01A	2.6442501665301132	Tumor	CESC
TCGA-FU-A3HZ-01A	3.6616782095701375	Tumor	CESC
TCGA-ZJ-AAXT-01A	3.362014988704755	Tumor	CESC
TCGA-C5-A2LT-01A	3.5361386158798482	Tumor	CESC
TCGA-WL-A834-01A	3.1951096761773643	Tumor	CESC
TCGA-FU-A40J-01A	3.296158267263741	Tumor	CESC
TCGA-MU-A5YI-01A	2.4604066975077816	Tumor	CESC
TCGA-MA-AA3W-01A	3.0596966789347344	Tumor	CESC
TCGA-EK-A2PG-01A	2.7969637878825293	Tumor	CESC
TCGA-UC-A7PG-06A	3.2163336532653326	Tumor	CESC
TCGA-EA-A5ZE-01A	2.7336230396373287	Tumor	CESC
TCGA-4J-AA1J-01A	3.323492611220481	Tumor	CESC
TCGA-C5-A7CH-01A	3.0078933365962177	Tumor	CESC
TCGA-C5-A8XH-01A	3.2925476278221115	Tumor	CESC
TCGA-JW-A69B-01A	2.582981741171563	Tumor	CESC
TCGA-ZX-AA5X-01A	2.7458640146167967	Tumor	CESC
TCGA-VS-A9V0-01A	3.863515573676657	Tumor	CESC
TCGA-EA-A97N-01A	2.7183924853561074	Tumor	CESC
TCGA-Q1-A73S-01A	3.643083197681902	Tumor	CESC
TCGA-ZJ-AAXA-01A	2.9010640625178437	Tumor	CESC
TCGA-DS-A0VL-01A	3.305076242038187	Tumor	CESC
TCGA-C5-A1BN-01B	3.535014268763095	Tumor	CESC
TCGA-EK-A2IR-01A	3.178701039465329	Tumor	CESC
TCGA-C5-A2M1-01A	3.9104692372321153	Tumor	CESC
TCGA-C5-A7CJ-01A	2.531982233151519	Tumor	CESC
TCGA-EA-A1QT-01A	4.523562870004032	Tumor	CESC
TCGA-VS-A957-01A	2.8773302439462145	Tumor	CESC
TCGA-JW-A5VK-01A	3.595103378947925	Tumor	CESC
TCGA-EK-A2R7-01A	3.166089327192147	Tumor	CESC
TCGA-EA-A4BA-01A	3.7395252015886284	Tumor	CESC
TCGA-EA-A411-01A	3.267424784970105	Tumor	CESC
TCGA-HM-A6W2-06A	3.5291046245874043	Tumor	CESC
TCGA-C5-A7UE-01A	3.8873749877049044	Tumor	CESC
TCGA-JW-A5VI-01A	2.8040692272486263	Tumor	CESC
TCGA-VS-A9UD-01A	3.9246309439698535	Tumor	CESC
TCGA-DS-A0VN-01A	2.8938587367274566	Tumor	CESC
TCGA-HM-A3JK-01A	2.81276823903962	Tumor	CESC
TCGA-LP-A5U3-01A	2.8424784912492953	Tumor	CESC
TCGA-DG-A2KH-01A	3.6826592922516923	Tumor	CESC
TCGA-C5-A2LS-01A	2.867810422353636	Tumor	CESC
TCGA-IR-A3LH-01A	3.4240879098835157	Tumor	CESC
TCGA-Q1-A5R3-01A	4.277052744470819	Tumor	CESC
TCGA-MA-AA3X-01A	2.3231265972753925	Tumor	CESC
TCGA-VS-A954-01A	3.0730183828006865	Tumor	CESC
TCGA-EA-A3HS-01A	3.0680362409727833	Tumor	CESC
TCGA-EA-A3HR-01A	2.4430936958868346	Tumor	CESC
TCGA-ZJ-AB0H-01A	3.4430523041673515	Tumor	CESC
TCGA-JX-A3Q0-01A	2.656886168375628	Tumor	CESC
TCGA-DS-A3LQ-01A	3.3842760302525017	Tumor	CESC
TCGA-EK-A2R8-01A	3.6362565098159108	Tumor	CESC
TCGA-FU-A3TX-01A	3.4061274637585837	Tumor	CESC
TCGA-EA-A556-01A	3.3287686604648226	Tumor	CESC
TCGA-VS-A9UO-01A	3.438027536047712	Tumor	CESC
TCGA-EX-A3L1-01A	3.117010629290438	Tumor	CESC
TCGA-C5-A7CM-01A	3.463419521755123	Tumor	CESC
TCGA-ZJ-AAXF-01A	3.6587191465643665	Tumor	CESC
TCGA-2W-A8YY-01A	4.25304197162375	Tumor	CESC
TCGA-VS-A9UR-01A	2.316902843560677	Tumor	CESC
TCGA-C5-A7X3-01A	3.6179024274488745	Tumor	CESC
TCGA-HM-A4S6-01A	2.824431627467785	Tumor	CESC
TCGA-FU-A770-01A	2.2554709094905423	Tumor	CESC
TCGA-VS-A9UC-01A	1.9371245294100017	Tumor	CESC
TCGA-DS-A1OC-01A	3.8702493522515145	Tumor	CESC
TCGA-EX-A69M-01A	2.8375598694583593	Tumor	CESC
TCGA-C5-A1MK-01A	2.5331693633450754	Tumor	CESC
TCGA-JW-A5VJ-01A	3.2572330050265514	Tumor	CESC
TCGA-EX-A1H6-01B	3.257055429237316	Tumor	CESC
TCGA-EA-A3Y4-01A	2.9587579312951346	Tumor	CESC
TCGA-JW-A5VL-01A	2.93824275673703	Tumor	CESC
TCGA-EA-A1QS-01A	2.9156386400165277	Tumor	CESC
TCGA-EK-A2PM-01A	2.822380729537746	Tumor	CESC
TCGA-JX-A3PZ-01A	3.4626321986652213	Tumor	CESC
TCGA-DG-A2KK-01A	3.0203482380999414	Tumor	CESC
TCGA-VS-A8QM-01A	2.657024969928652	Tumor	CESC
TCGA-C5-A7CO-01A	2.393809564038365	Tumor	CESC
TCGA-VS-A9UH-01A	3.1850478832593723	Tumor	CESC
TCGA-EA-A439-01A	2.518201093155895	Tumor	CESC
TCGA-EK-A3GJ-01A	2.9639673258559633	Tumor	CESC
TCGA-EA-A3HQ-01A	3.059984157895566	Tumor	CESC
TCGA-EA-A6QX-01A	3.1469274963140155	Tumor	CESC
TCGA-C5-A7UI-01A	3.911577660026866	Tumor	CESC
TCGA-ZJ-AAXD-01A	2.880907740994418	Tumor	CESC
TCGA-LP-A4AV-01A	3.5429361027531736	Tumor	CESC
TCGA-VS-A950-01A	2.93051055251455	Tumor	CESC
TCGA-C5-A3HD-01B	3.5448200243946175	Tumor	CESC
TCGA-DS-A5RQ-01A	2.225212878468267	Tumor	CESC
TCGA-VS-A9UP-01A	3.224061434960548	Tumor	CESC
TCGA-C5-A7CG-01A	3.348466984206358	Tumor	CESC
TCGA-MY-A5BD-01A	2.979557737591495	Tumor	CESC
TCGA-C5-A1M6-01A	2.811070529879673	Tumor	CESC
TCGA-VS-A8QF-01A	3.390695775444516	Tumor	CESC
TCGA-EK-A2RE-01A	2.709598374858939	Tumor	CESC
TCGA-UC-A7PG-01A	2.7994338038993196	Tumor	CESC
TCGA-VS-AA62-01A	2.6077173894175836	Tumor	CESC
TCGA-C5-A2M2-01A	2.6832612553736084	Tumor	CESC
TCGA-MA-AA3Y-01A	3.3816466261007396	Tumor	CESC
TCGA-MY-A913-01A	3.568448370628234	Tumor	CESC
TCGA-C5-A7CK-01A	3.381869418812682	Tumor	CESC
TCGA-UC-A7PI-01A	3.2593072290362253	Tumor	CESC
TCGA-C5-A7X5-01A	4.341311560290626	Tumor	CESC
TCGA-DG-A2KJ-01A	3.3627259939575396	Tumor	CESC
TCGA-VS-A9V3-01A	2.3845216661736948	Tumor	CESC
TCGA-DS-A7WF-01A	3.1362345134994882	Tumor	CESC
TCGA-C5-A8XK-01A	3.595146216146977	Tumor	CESC
TCGA-EA-A5FO-01A	2.8204466547497757	Tumor	CESC
TCGA-VS-A9UZ-01A	2.638797009619358	Tumor	CESC
TCGA-EK-A2IP-01A	3.343581876692866	Tumor	CESC
TCGA-VS-A94W-01A	2.5754390374231786	Tumor	CESC
TCGA-DS-A1OB-01A	3.4971114970996893	Tumor	CESC
TCGA-EA-A410-01A	3.389257931598763	Tumor	CESC
TCGA-EX-A8YF-01A	2.8381656791327474	Tumor	CESC
TCGA-EK-A2H0-01A	3.460933003449412	Tumor	CESC
TCGA-VS-A9UV-01A	3.3106051131880014	Tumor	CESC
TCGA-LP-A7HU-01A	2.947203393244369	Tumor	CESC
TCGA-VS-A8EI-01A	3.3079970178177716	Tumor	CESC
TCGA-BI-A0VS-01A	3.7058495675101613	Tumor	CESC
TCGA-DS-A0VM-01A	3.449437898391814	Tumor	CESC
TCGA-IR-A3LB-01A	2.572104636710967	Tumor	CESC
TCGA-VS-A8EC-01A	3.8646531782190263	Tumor	CESC
TCGA-VS-A9V2-01A	3.272661854194653	Tumor	CESC
TCGA-EK-A3GN-01A	4.528717224337515	Tumor	CESC
TCGA-IR-A3LA-01A	3.236409514541592	Tumor	CESC
TCGA-C5-A7X8-01A	3.2637367461913787	Tumor	CESC
TCGA-EK-A2RL-01A	3.447456376320029	Tumor	CESC
TCGA-C5-A0TN-01A	3.8615952581548108	Tumor	CESC
TCGA-FU-A57G-01A	2.952726516664659	Tumor	CESC
TCGA-EK-A2PI-01A	2.8557786080097296	Tumor	CESC
TCGA-Q1-A73P-01A	2.962202557709889	Tumor	CESC
TCGA-C5-A1MP-01A	2.966754351772946	Tumor	CESC
TCGA-VS-A8EL-01A	3.206968228648566	Tumor	CESC
TCGA-C5-A1BQ-01C	2.61336430581148	Tumor	CESC
TCGA-ZJ-AAXI-01A	3.256192006367223	Tumor	CESC
TCGA-FU-A23K-01A	3.435157940128734	Tumor	CESC
TCGA-Q1-A6DT-01A	3.587075318527362	Tumor	CESC
TCGA-EK-A2H1-01A	4.026061525228977	Tumor	CESC
TCGA-C5-A1M5-01A	2.904868235599393	Tumor	CESC
TCGA-EA-A44S-01A	3.123992793000045	Tumor	CESC
TCGA-EA-A78R-01A	3.4249024650913813	Tumor	CESC
TCGA-C5-A7XC-01A	3.3158555177711557	Tumor	CESC
TCGA-VS-A9V4-01A	3.5127512847365745	Tumor	CESC
TCGA-EK-A2RA-01A	2.935724332335503	Tumor	CESC
TCGA-EX-A1H5-01A	3.605480975266634	Tumor	CESC
TCGA-VS-A953-01A	2.9961260321269423	Tumor	CESC
TCGA-MA-AA3Z-01A	2.9684162860742576	Tumor	CESC
TCGA-VS-A959-01A	3.0647174544877664	Tumor	CESC
TCGA-FU-A3EO-01A	3.4828802918192197	Tumor	CESC
TCGA-BI-A20A-01A	2.7657451002879996	Tumor	CESC
TCGA-DS-A1OD-01A	3.1320906336271435	Tumor	CESC
TCGA-C5-A1M9-01A	3.5721760899473476	Tumor	CESC
TCGA-MY-A5BF-11A	3.0286380287494463	Normal	CESC
TCGA-Q1-A6DW-01A	3.1393635132536852	Tumor	CESC
TCGA-C5-A3HF-01A	3.407725916076632	Tumor	CESC
TCGA-VS-A8Q9-01A	2.4956177784820337	Tumor	CESC
TCGA-Q1-A5R2-01A	3.700428256294075	Tumor	CESC
TCGA-VS-A8Q8-01A	2.462177580824935	Tumor	CESC
TCGA-C5-A1BJ-01A	3.545563626248553	Tumor	CESC
TCGA-Q1-A6DV-01A	3.3466582302811108	Tumor	CESC
TCGA-EK-A3GK-01A	3.5924206500489118	Tumor	CESC
TCGA-IR-A3LF-01A	2.8603661641188998	Tumor	CESC
TCGA-C5-A1M7-01A	3.3248220013444354	Tumor	CESC
TCGA-EK-A2PL-01A	3.028742016629308	Tumor	CESC
TCGA-LP-A4AU-01A	2.9988184990658486	Tumor	CESC
TCGA-ZJ-AAXJ-01A	3.0776670951650704	Tumor	CESC
TCGA-VS-A94Z-01A	3.057405899491083	Tumor	CESC
TCGA-EK-A2GZ-01A	3.378997268334715	Tumor	CESC
TCGA-JW-A852-01A	3.2862470253709866	Tumor	CESC
TCGA-VS-A9V5-01A	2.6775010501476064	Tumor	CESC
TCGA-ZJ-AAXB-01A	4.258675043846859	Tumor	CESC
TCGA-EK-A2R9-01A	2.802094509990305	Tumor	CESC
TCGA-C5-A3HE-01A	4.04310026367965	Tumor	CESC
TCGA-ZJ-A8QR-01A	3.0640561284373193	Tumor	CESC
TCGA-EK-A2RC-01A	2.838532833816341	Tumor	CESC
TCGA-C5-A1ML-01A	2.75098826373776	Tumor	CESC
TCGA-FU-A5XV-01A	3.2021696807706306	Tumor	CESC
TCGA-EA-A43B-01A	3.04512841411861	Tumor	CESC
TCGA-MA-AA42-01A	2.786778348009907	Tumor	CESC
TCGA-VS-A9UJ-01A	2.4956107320052214	Tumor	CESC
TCGA-VS-A9V1-01A	3.5349706013329922	Tumor	CESC
TCGA-JW-AAVH-01A	3.005750571855429	Tumor	CESC
TCGA-VS-A8EJ-01A	3.0220755770348506	Tumor	CESC
TCGA-Q1-A73O-01A	2.587548512617907	Tumor	CESC
TCGA-FU-A2QG-01A	3.540199232672703	Tumor	CESC
TCGA-DS-A1O9-01A	2.9500860641215203	Tumor	CESC
TCGA-VS-A8QA-01A	2.94705483902699	Tumor	CESC
TCGA-C5-A1MH-01A	3.2851803287466446	Tumor	CESC
TCGA-XS-A8TJ-01A	2.9833184271107305	Tumor	CESC
TCGA-C5-A1ME-01A	3.5657536849108973	Tumor	CESC
TCGA-C5-A2LZ-01A	3.199842961968502	Tumor	CESC
TCGA-HM-A3JJ-11A	2.5190072648925805	Normal	CESC
TCGA-GH-A9DA-01A	3.0975494449495833	Tumor	CESC
TCGA-VS-A8QH-01A	2.96863637169334	Tumor	CESC
TCGA-VS-A9U6-01A	2.625890563195646	Tumor	CESC
TCGA-C5-A8YQ-01A	3.040682014188652	Tumor	CESC
TCGA-DS-A1OA-01A	3.036926502814265	Tumor	CESC
TCGA-HG-A2PA-01A	2.9173076711730914	Tumor	CESC
TCGA-EA-A3QD-01A	3.160926896107079	Tumor	CESC
TCGA-C5-A7UC-01A	3.53673861968391	Tumor	CESC
TCGA-MA-AA43-01A	3.3169645403248067	Tumor	CESC
TCGA-Q1-A73R-01A	2.6853114727350853	Tumor	CESC
TCGA-PN-A8MA-01A	2.9421845191263736	Tumor	CESC
TCGA-C5-A2LV-01A	3.9507158222545433	Tumor	CESC
TCGA-VS-A9UQ-01A	2.8774230203500237	Tumor	CESC
TCGA-MY-A5BF-01A	2.583618961021629	Tumor	CESC
TCGA-JX-A3Q8-01A	3.2895623358158934	Tumor	CESC
TCGA-VS-A9UM-01A	2.648420720651644	Tumor	CESC
TCGA-VS-A8EH-01A	3.1777690955822635	Tumor	CESC
TCGA-LP-A4AW-01A	3.8500832609507474	Tumor	CESC
TCGA-C5-A1MJ-01A	3.707374123230781	Tumor	CESC
TCGA-UC-A7PD-01A	3.0729663835453653	Tumor	CESC
TCGA-EK-A2RK-01A	3.1038196062891847	Tumor	CESC
TCGA-Q1-A5R1-01A	3.0611910065926353	Tumor	CESC
TCGA-VS-A9U5-01A	3.788919043835212	Tumor	CESC
TCGA-EA-A3QE-01A	2.539804616928973	Tumor	CESC
TCGA-EK-A3GM-01A	2.671935778679746	Tumor	CESC
TCGA-EA-A3HT-01A	2.810429247253183	Tumor	CESC
TCGA-IR-A3L7-01A	2.7036304301163034	Tumor	CESC
TCGA-C5-A2LX-01A	3.4826478297143044	Tumor	CESC
TCGA-MU-A51Y-01A	2.4900191773955984	Tumor	CESC
TCGA-JX-A5QV-01A	3.4743029765409092	Tumor	CESC
TCGA-FU-A3HY-01A	3.1471052786161	Tumor	CESC
TCGA-MU-A8JM-01A	3.0101203256689297	Tumor	CESC
TCGA-RA-A741-01A	3.353715049769378	Tumor	CESC
TCGA-C5-A1BF-01B	3.0029773490695932	Tumor	CESC
TCGA-C5-A3HL-01A	2.2230250994375518	Tumor	CESC
TCGA-EK-A2RN-01A	1.758033020139623	Tumor	CESC
TCGA-C5-A901-01A	2.4256266072280996	Tumor	CESC
TCGA-VS-A9UI-01A	2.322766003485719	Tumor	CESC
TCGA-VS-A9UY-01A	2.9350180318998107	Tumor	CESC
TCGA-C5-A1MF-01A	3.550433114425987	Tumor	CESC
TCGA-VS-A9UL-01A	3.1856011155500608	Tumor	CESC
TCGA-ZJ-AAXN-01A	2.7221101588459646	Tumor	CESC
TCGA-ZJ-A8QQ-01A	3.175242540639051	Tumor	CESC
TCGA-C5-A8XI-01A	3.390071583610765	Tumor	CESC
TCGA-C5-A8XJ-01A	3.064252101587498	Tumor	CESC
TCGA-EA-A5ZF-01A	3.3324472540062087	Tumor	CESC
TCGA-IR-A3LC-01A	3.2927044049285903	Tumor	CESC
[truncated: 9,058 more rows]
